# Supplementary material for: 1-Cyano-N-(2,4,5-trichloro­phen­yl)cyclo­propane-1-carboxamide
Source: Acta Crystallogr Sect E Struct Rep Online. 2011 Jul 6;67(Pt 8):o1940. doi: 10.1107/S1600536811026225 (PMC3212327; doi:10.1107/S1600536811026225)
Supplement: Supplementary file 2 [file e-67-o1940-Isup2.hkl]

# 
# h,k,l, Fc-squared, Fo-squared, sigma(Fo-squared) and status flag 
# 
data_I
_shelx_title ' 060330A in P-1' 
_shelx_refln_list_code          4 
_shelx_F_calc_maximum      156.13 
_exptl_crystal_F_000       292.00 
_reflns_d_resolution_high  0.8407 
 
loop_ 
 _symmetry_equiv_pos_as_xyz 
 'x, y, z' 
 '-x, -y, -z' 
 
_cell_length_a     6.0068 
_cell_length_b     7.4196 
_cell_length_c    14.0467 
_cell_angle_alpha  77.531 
_cell_angle_beta   86.958 
_cell_angle_gamma  84.483 
 
_shelx_F_squared_multiplier     1.000 
 
loop_ 
 _refln_index_h 
 _refln_index_k 
 _refln_index_l 
 _refln_F_squared_calc 
 _refln_F_squared_meas 
 _refln_F_squared_sigma 
 _refln_observed_status 
   1   0   0       25.08       21.88      1.03 o 
   2   0   0     2392.71     2613.28     41.20 o 
   3   0   0       28.73       26.22      1.26 o 
   4   0   0       10.13        6.22      0.98 o 
   5   0   0        0.21        0.52      1.55 o 
   6   0   0       26.42       26.12      3.18 o 
   7   0   0        8.16        4.16      2.89 o 
  -6   1   0        9.45        8.24      2.51 o 
  -5   1   0      141.90      140.45      5.55 o 
  -4   1   0        4.22        6.09      1.94 o 
  -3   1   0     2995.66     3235.28     51.27 o 
  -2   1   0      205.96      210.95      4.05 o 
  -1   1   0     1413.04     1462.16     23.20 o 
   0   1   0     1927.53     1918.06     42.08 o 
   1   1   0       86.37       73.08      2.25 o 
   2   1   0      279.32      287.23      4.14 o 
   3   1   0        9.80        9.58      1.41 o 
   4   1   0      200.74      200.48      4.41 o 
   5   1   0       17.26       21.62      2.63 o 
   6   1   0       88.27       83.96      4.68 o 
   7   1   0       18.14       19.04      3.36 o 
  -6   2   0        4.11        4.11      2.22 o 
  -5   2   0       66.34       61.79      3.04 o 
  -4   2   0        3.05        1.26      0.98 o 
  -3   2   0      270.68      281.47      5.65 o 
  -2   2   0       14.91        9.42      0.86 o 
  -1   2   0       13.98       12.71      2.79 o 
   0   2   0     1316.31     1368.46     30.15 o 
   1   2   0       98.94      100.31      3.05 o 
   2   2   0      565.77      616.05     10.20 o 
   3   2   0      179.99      185.38      3.10 o 
   4   2   0      147.04      142.09      5.04 o 
   5   2   0      141.12      140.74      5.81 o 
   6   2   0      202.20      216.89      8.21 o 
   7   2   0        0.53       -2.97      2.38 o 
  -6   3   0        1.55        3.51      2.30 o 
  -5   3   0        2.13        3.26      1.51 o 
  -4   3   0       44.91       47.39      2.30 o 
  -3   3   0      163.81      169.13      4.02 o 
  -2   3   0      411.56      418.14      9.79 o 
  -1   3   0      972.14     1004.70     18.54 o 
   0   3   0        6.59       10.54      0.81 o 
   1   3   0      831.88      846.29     19.45 o 
   2   3   0     3079.65     3123.24     48.32 o 
   3   3   0      112.39      108.30      2.78 o 
   4   3   0      246.53      247.38      5.22 o 
   5   3   0       31.63       34.77      3.38 o 
   6   3   0       14.93       10.64      2.92 o 
  -5   4   0        7.62        6.59      2.53 o 
  -4   4   0      126.94      137.07      4.01 o 
  -3   4   0      206.25      204.73      5.09 o 
  -2   4   0      248.88      255.89      5.36 o 
  -1   4   0      406.27      343.52      6.60 o 
   0   4   0       76.71       74.36      2.23 o 
   1   4   0      202.12      213.25      6.20 o 
   2   4   0      155.16      148.62      4.16 o 
   3   4   0        2.20        1.67      0.89 o 
   4   4   0        5.58        5.93      1.20 o 
   5   4   0       10.45       10.54      2.48 o 
   6   4   0        1.66        2.74      2.48 o 
  -5   5   0        4.47        6.66      2.79 o 
  -4   5   0        8.33        5.45      2.25 o 
  -3   5   0        0.28        1.11      1.76 o 
  -2   5   0       30.90       34.25      1.82 o 
  -1   5   0       17.21       15.89      3.37 o 
   0   5   0       48.13       52.71      2.17 o 
   1   5   0       20.28       23.15      2.20 o 
   2   5   0       12.35       14.14      1.37 o 
   3   5   0       17.28       14.96      1.42 o 
   4   5   0        0.07       -1.03      1.73 o 
   5   5   0        0.94       -1.19      1.94 o 
   6   5   0        1.14       -0.23      2.58 o 
  -4   6   0        1.41       -1.34      2.25 o 
  -3   6   0       49.01       48.62      3.98 o 
  -2   6   0        0.05        0.65      1.83 o 
  -1   6   0       16.57       14.36      2.45 o 
   0   6   0        2.40        2.68      1.11 o 
   1   6   0      187.19      180.84      4.62 o 
   2   6   0      103.30      111.00      4.91 o 
   3   6   0      279.30      285.02      6.34 o 
   4   6   0       91.53       91.81      4.99 o 
   5   6   0        0.39       -2.63      2.20 o 
  -3   7   0       24.48       23.61      3.51 o 
  -2   7   0       63.04       68.56      4.86 o 
  -1   7   0       24.52       24.62      3.44 o 
   0   7   0      371.64      362.41     11.73 o 
   1   7   0      115.45      121.57      5.86 o 
   2   7   0        0.62       -2.52      1.68 o 
   3   7   0       46.64       53.19      4.08 o 
   4   7   0        0.00        0.28      2.56 o 
  -2   8   0        0.02       -1.58      2.53 o 
  -1   8   0        1.01       10.98      3.10 o 
   0   8   0       54.83       57.66      4.62 o 
   1   8   0       20.69       16.25      3.56 o 
   2   8   0       69.70       80.52      4.80 o 
  -2  -8   1        0.49       -2.79      3.05 o 
  -1  -8   1       48.30       54.04      4.75 o 
   0  -8   1        1.45        4.42      2.84 o 
   1  -8   1       27.01       28.26      3.80 o 
  -4  -7   1        4.98        5.11      2.89 o 
  -3  -7   1       50.04       49.70      4.13 o 
  -2  -7   1       24.91       34.10      2.68 o 
  -1  -7   1        9.47       10.91      2.98 o 
   0  -7   1       19.39       20.95      3.13 o 
   1  -7   1        0.17        0.85      2.09 o 
   2  -7   1       91.22       76.85      5.01 o 
   3  -7   1        2.34        0.26      2.61 o 
  -5  -6   1       38.86       42.96      3.95 o 
  -4  -6   1        1.17        1.81      2.04 o 
  -3  -6   1       36.01       27.20      3.07 o 
  -2  -6   1       21.12       22.63      2.87 o 
  -1  -6   1      512.06      473.06     12.84 o 
   0  -6   1       23.92       25.64      2.11 o 
   1  -6   1      378.80      362.81      7.65 o 
   2  -6   1       41.55       34.59      3.54 o 
   3  -6   1      157.16      148.02      6.72 o 
   4  -6   1       62.13       58.56      4.57 o 
  -6  -5   1        0.18        2.14      2.76 o 
  -5  -5   1       11.76       13.28      2.66 o 
  -4  -5   1       44.78       48.31      3.38 o 
  -3  -5   1        1.28       -0.71      1.06 o 
  -2  -5   1      517.38      496.72     13.28 o 
  -1  -5   1       39.84       39.86      2.66 o 
   0  -5   1      748.37      716.22     14.88 o 
   1  -5   1      167.68      147.69      3.85 o 
   2  -5   1        1.18        0.25      0.99 o 
   3  -5   1        0.08       -0.38      1.12 o 
   4  -5   1        2.56       -0.93      1.91 o 
   5  -5   1        9.82        6.07      3.00 o 
  -6  -4   1        3.55        1.70      2.61 o 
  -5  -4   1        1.73        1.14      2.17 o 
  -4  -4   1        1.04       -0.41      1.60 o 
  -3  -4   1       44.15       41.31      1.82 o 
  -2  -4   1       36.79       38.33      1.69 o 
  -1  -4   1      406.27      425.24     10.98 o 
   0  -4   1        8.12       18.21      1.76 o 
   1  -4   1      274.12      278.82      5.71 o 
   2  -4   1        8.13        7.41      1.11 o 
   3  -4   1       15.30       16.42      1.51 o 
   4  -4   1      232.16      245.07      5.82 o 
   5  -4   1        5.82        3.69      2.27 o 
  -6  -3   1        6.03        5.81      2.63 o 
  -5  -3   1        1.50        0.65      1.86 o 
  -4  -3   1      258.43      254.51      8.14 o 
  -3  -3   1      680.52      697.19     11.83 o 
  -2  -3   1      210.00      197.44      8.28 o 
  -1  -3   1      271.63      260.63      7.03 o 
   0  -3   1       41.82       44.69      2.09 o 
   1  -3   1      328.72      375.38      6.94 o 
   2  -3   1       22.24       19.64      1.29 o 
   3  -3   1      257.69      271.77      5.72 o 
   4  -3   1      272.17      305.61      6.61 o 
   5  -3   1       95.75       96.65      4.35 o 
   6  -3   1        0.72        0.98      2.43 o 
  -7  -2   1       13.34       15.14      3.20 o 
  -6  -2   1      130.69      130.38      6.04 o 
  -5  -2   1       17.51       15.50      2.38 o 
  -4  -2   1       20.03       17.40      1.42 o 
  -3  -2   1       31.23       26.90      1.04 o 
  -2  -2   1        0.83        0.46      0.43 o 
  -1  -2   1      157.03      157.63      4.47 o 
   0  -2   1     1995.46     1864.71     40.97 o 
   1  -2   1       39.59       39.44      1.35 o 
   2  -2   1     1657.58     1713.12     27.59 o 
   3  -2   1      450.87      479.23     10.45 o 
   4  -2   1      254.54      251.13      5.51 o 
   5  -2   1       16.21       18.04      2.96 o 
   6  -2   1        1.25        2.32      2.17 o 
  -7  -1   1        0.58        2.07      2.58 o 
  -6  -1   1       91.57       92.02      5.04 o 
  -5  -1   1       62.79       64.01      3.77 o 
  -4  -1   1       32.57       33.30      1.67 o 
  -3  -1   1      343.79      333.11      6.25 o 
  -2  -1   1      312.40      309.81      4.43 o 
  -1  -1   1      354.12      342.71      5.88 o 
   0  -1   1       31.60       19.17      1.21 o 
   1  -1   1     1232.39     1237.72     19.79 o 
   2  -1   1      105.09      107.99      2.97 o 
   3  -1   1       68.32       68.78      2.10 o 
   4  -1   1      286.84      271.29      5.66 o 
   5  -1   1       45.35       41.82      3.10 o 
   6  -1   1       93.61       97.13      4.96 o 
  -7   0   1       31.10       36.86      4.39 o 
  -6   0   1        7.41        6.35      2.17 o 
  -5   0   1        0.25       -0.93      1.50 o 
  -4   0   1        0.63       -0.76      0.82 o 
  -3   0   1      740.70      762.09     12.95 o 
  -2   0   1     2000.91     2105.83     33.39 o 
  -1   0   1     1112.40     1124.77     24.77 o 
   0   0   1      393.15      255.57      5.92 o 
   1   0   1       40.56       49.50      1.65 o 
   2   0   1      840.56      905.71     14.71 o 
   3   0   1        7.51        5.37      0.76 o 
   4   0   1        4.12        3.26      0.95 o 
   5   0   1        9.76        7.57      1.96 o 
   6   0   1       27.98       29.73      3.25 o 
   7   0   1       15.09       19.79      3.72 o 
  -6   1   1        2.50        2.97      2.27 o 
  -5   1   1      199.32      207.55      5.07 o 
  -4   1   1      668.31      729.84     12.87 o 
  -3   1   1      125.45      135.45      3.20 o 
  -2   1   1      788.33      829.15     13.66 o 
  -1   1   1     1673.01     1691.92     26.79 o 
   0   1   1       14.67       15.84      0.54 o 
   1   1   1     1852.26     1800.49     68.87 o 
   2   1   1      836.72      824.64     13.27 o 
   3   1   1      369.33      396.87      5.75 o 
   4   1   1     1109.17     1135.88     26.81 o 
   5   1   1       63.09       62.65      3.80 o 
   6   1   1       85.66       92.87      4.93 o 
   7   1   1        6.57        8.58      3.00 o 
  -6   2   1        0.23        5.79      2.40 o 
  -5   2   1       39.51       43.94      2.31 o 
  -4   2   1        0.20       -1.29      1.02 o 
  -3   2   1       88.81       87.31      3.14 o 
  -2   2   1       88.93      112.50      2.60 o 
  -1   2   1     1806.43     1722.90     27.37 o 
   0   2   1      168.91      183.47      3.33 o 
   1   2   1     2352.95     2386.01     68.63 o 
   2   2   1        4.03        4.27      0.58 o 
   3   2   1      471.64      506.47      8.86 o 
   4   2   1      131.26      133.02      3.35 o 
   5   2   1       46.40       47.66      3.49 o 
   6   2   1        2.73        3.38      2.12 o 
   7   2   1        1.46       -1.99      2.69 o 
  -5   3   1      110.42      106.65      3.57 o 
  -4   3   1        0.16        0.02      1.11 o 
  -3   3   1       25.29       23.72      1.48 o 
  -2   3   1      164.55      152.54      4.44 o 
  -1   3   1     2854.63     2863.76     45.26 o 
   0   3   1     1204.98     1168.02     18.93 o 
   1   3   1      218.29      206.33      5.55 o 
   2   3   1     1375.90     1452.40     23.09 o 
   3   3   1        0.09        0.34      0.63 o 
   4   3   1        2.49        2.12      0.92 o 
   5   3   1       43.56       40.65      2.09 o 
   6   3   1       36.56       36.99      3.82 o 
  -5   4   1      130.38      143.12      6.64 o 
  -4   4   1      505.54      511.73     14.85 o 
  -3   4   1      366.57      358.43      7.16 o 
  -2   4   1        0.63        0.94      1.21 o 
  -1   4   1      157.97      128.58      3.05 o 
   0   4   1      281.41      270.54      5.25 o 
   1   4   1        6.57        3.52      0.74 o 
   2   4   1       40.11       40.06      2.27 o 
   3   4   1       38.79       31.48      1.72 o 
   4   4   1      150.03      147.03      3.83 o 
   5   4   1      188.18      176.96      6.90 o 
   6   4   1       55.53       51.07      4.03 o 
  -5   5   1       15.17       10.49      3.38 o 
  -4   5   1       15.35        8.09      2.38 o 
  -3   5   1        3.55        2.84      1.76 o 
  -2   5   1        6.39        3.90      1.81 o 
  -1   5   1        4.55        3.63      0.91 o 
   0   5   1      229.02      219.76      4.79 o 
   1   5   1      288.26      283.29      5.86 o 
   2   5   1      462.07      463.43     11.90 o 
   3   5   1       15.39       17.52      1.73 o 
   4   5   1      177.68      153.41      7.28 o 
   5   5   1        2.31       -0.52      2.17 o 
   6   5   1        4.64        4.88      2.74 o 
  -4   6   1        9.56       11.34      3.02 o 
  -3   6   1        0.01       -2.60      1.73 o 
  -2   6   1        3.64        4.00      1.99 o 
  -1   6   1       29.04       25.70      2.84 o 
   0   6   1       86.65       81.32      2.83 o 
   1   6   1      873.17      844.18     14.94 o 
   2   6   1        5.90        4.15      1.05 o 
   3   6   1        1.12       -0.45      1.12 o 
   4   6   1        4.39        1.47      2.04 o 
   5   6   1        0.62        2.27      2.53 o 
  -3   7   1        0.67        0.28      2.48 o 
  -2   7   1      208.64      187.96      7.93 o 
  -1   7   1       77.17       75.72      4.86 o 
   0   7   1        0.03       -0.80      1.99 o 
   1   7   1        5.70        9.45      2.45 o 
   2   7   1       35.87       32.88      2.52 o 
   3   7   1        0.81        1.83      1.56 o 
   4   7   1        0.85       -1.83      2.35 o 
  -2   8   1       35.36       46.58      4.91 o 
  -1   8   1        6.71        7.26      2.71 o 
   0   8   1        6.99        5.63      2.48 o 
   1   8   1        6.85       12.48      3.05 o 
   2   8   1       29.29       45.72      4.06 o 
  -2  -8   2        4.21        2.40      3.54 o 
  -1  -8   2       12.22       11.37      3.38 o 
   0  -8   2       26.62       35.57      4.57 o 
   1  -8   2       50.76       71.02      5.30 o 
  -4  -7   2        2.52        1.65      2.94 o 
  -3  -7   2        4.13        1.16      2.63 o 
  -2  -7   2        6.07        7.03      2.71 o 
  -1  -7   2       10.69        6.36      2.08 o 
   0  -7   2       62.85       59.03      2.95 o 
   1  -7   2       89.25       72.51      4.73 o 
   2  -7   2       13.15        9.33      2.97 o 
   3  -7   2        1.79       -0.93      2.51 o 
  -5  -6   2        6.35        6.04      2.63 o 
  -4  -6   2        2.12       -0.15      2.22 o 
  -3  -6   2        1.39       -0.34      2.12 o 
  -2  -6   2      161.79      166.46      5.26 o 
  -1  -6   2        2.90       -0.49      1.52 o 
   0  -6   2        0.06       -0.35      1.10 o 
   1  -6   2       79.19       72.66      4.59 o 
   2  -6   2       29.65       32.73      3.56 o 
   3  -6   2        4.67        3.62      2.25 o 
   4  -6   2        1.57        3.05      2.53 o 
  -5  -5   2       28.93       27.10      3.51 o 
  -4  -5   2       11.43       12.04      2.48 o 
  -3  -5   2      147.47      149.65      5.97 o 
  -2  -5   2      599.58      607.75     15.89 o 
  -1  -5   2      472.16      455.64     12.27 o 
   0  -5   2       26.13       28.75      2.69 o 
   1  -5   2      107.02      109.12      3.34 o 
   2  -5   2      210.84      186.76      4.70 o 
   3  -5   2        5.49        8.92      2.88 o 
   4  -5   2        6.21        4.57      2.58 o 
   5  -5   2       93.54       94.42      5.73 o 
  -6  -4   2       40.49       42.00      4.08 o 
  -5  -4   2      117.47      112.74      5.40 o 
  -4  -4   2       75.79       65.59      3.87 o 
  -3  -4   2       66.40       74.17      3.75 o 
  -2  -4   2        5.17        3.93      1.32 o 
  -1  -4   2      175.70      169.22      3.95 o 
   0  -4   2      212.96      185.61      5.94 o 
   1  -4   2      183.74      177.87      4.55 o 
   2  -4   2      461.41      455.88      8.89 o 
   3  -4   2      355.91      352.99      7.36 o 
   4  -4   2      233.19      249.26      5.95 o 
   5  -4   2        9.82       10.54      1.96 o 
  -6  -3   2       38.00       41.36      3.64 o 
  -5  -3   2        0.30       -2.61      1.83 o 
  -4  -3   2        0.02       -0.72      1.34 o 
  -3  -3   2      140.72      145.41      5.01 o 
  -2  -3   2        1.09       -0.75      0.55 o 
  -1  -3   2      219.54      220.25      6.33 o 
   0  -3   2      229.18      254.28      7.03 o 
   1  -3   2      456.70      465.25     11.68 o 
   2  -3   2      252.02      254.31      5.26 o 
   3  -3   2      456.04      436.76      8.40 o 
   4  -3   2      310.75      310.92      6.71 o 
   5  -3   2      164.98      175.46      4.83 o 
   6  -3   2        0.52       -2.94      2.30 o 
  -6  -2   2        4.88        6.48      2.66 o 
  -5  -2   2        0.40       -1.34      1.52 o 
  -4  -2   2       27.98       28.49      1.60 o 
  -3  -2   2      312.44      302.32      5.00 o 
  -2  -2   2      753.51      744.95     10.05 o 
  -1  -2   2      132.15      126.22      3.93 o 
   0  -2   2     8121.20     7753.55    167.89 o 
   1  -2   2      159.12      167.81      4.86 o 
   2  -2   2      877.66      881.67     14.80 o 
   3  -2   2       90.51       90.02      3.11 o 
   4  -2   2      272.26      274.71      5.94 o 
   5  -2   2       35.17       34.00      3.20 o 
   6  -2   2       30.32       35.86      3.67 o 
  -7  -1   2        7.35       10.62      3.15 o 
  -6  -1   2       58.97       65.56      4.29 o 
  -5  -1   2      234.96      241.28      8.06 o 
  -4  -1   2        3.93        2.75      0.97 o 
  -3  -1   2      457.96      452.14      8.21 o 
  -2  -1   2       61.34       60.30      1.74 o 
  -1  -1   2        2.69        3.08      0.46 o 
   0  -1   2      955.00     1024.33     22.86 o 
   2  -1   2      503.87      493.41      8.54 o 
   3  -1   2     1082.26     1212.12     19.99 o 
   4  -1   2      354.96      347.50      6.87 o 
   5  -1   2        3.96        5.24      1.73 o 
   6  -1   2       90.15       94.01      5.09 o 
  -7   0   2        1.31       -2.61      2.45 o 
  -6   0   2        0.49       -1.29      1.96 o 
  -5   0   2      110.30      105.01      3.37 o 
  -4   0   2        5.08        3.92      2.56 o 
  -3   0   2        0.43       -0.87      0.58 o 
  -2   0   2        0.11       -0.64      0.43 o 
  -1   0   2       13.26       16.20      0.69 o 
   0   0   2      188.93      194.14      4.73 o 
   1   0   2      131.40      116.91      2.29 o 
   2   0   2      765.44      809.33     18.63 o 
   3   0   2      304.96      395.38      7.12 o 
   4   0   2       49.51       43.69      1.81 o 
   5   0   2       38.91       33.38      2.79 o 
   6   0   2      153.59      139.24      6.07 o 
   7   0   2        8.97       11.88      3.00 o 
  -6   1   2       25.22       39.52      3.67 o 
  -5   1   2       72.65       61.84      2.56 o 
  -4   1   2        0.24       -1.28      0.89 o 
  -3   1   2       40.23       36.66      1.56 o 
  -2   1   2      424.90      457.62      7.94 o 
  -1   1   2      544.05      568.88      9.97 o 
   0   1   2     1601.00     1599.43     36.22 o 
   1   1   2     1602.92     1684.93     35.51 o 
   2   1   2     2774.60     2800.37     51.27 o 
   3   1   2        5.18        2.66      0.64 o 
   4   1   2      257.38      256.86      7.83 o 
   5   1   2        4.84        5.79      1.89 o 
   6   1   2        8.88        9.95      2.43 o 
   7   1   2        3.46        4.39      2.48 o 
  -6   2   2        4.06        2.43      2.30 o 
  -5   2   2      153.98      156.24      4.34 o 
  -4   2   2      133.72      148.90      3.84 o 
  -3   2   2      978.61      988.39     16.63 o 
  -2   2   2      321.37      359.71      6.48 o 
  -1   2   2     4133.37     4139.04     64.97 o 
   0   2   2      267.47      241.32      4.19 o 
   1   2   2       13.48       14.96      1.18 o 
   2   2   2      461.76      484.85      8.29 o 
   3   2   2      383.64      403.31      7.36 o 
   4   2   2        1.33        1.94      1.82 o 
   5   2   2      550.69      599.87     16.17 o 
   6   2   2       36.82       35.11      3.25 o 
   7   2   2        1.12        3.00      2.82 o 
  -5   3   2       19.16       23.51      3.07 o 
  -4   3   2      118.46      129.32      3.63 o 
  -3   3   2       25.63       25.11      1.45 o 
  -2   3   2      504.65      583.93     10.10 o 
  -1   3   2       24.62       26.96      1.04 o 
   0   3   2      161.72      144.66      2.95 o 
   1   3   2        9.84        3.92      0.88 o 
   2   3   2     1144.45     1262.73     16.64 o 
   3   3   2      154.07      149.91      3.57 o 
   4   3   2       77.29       80.56      2.64 o 
   5   3   2        3.74        3.01      1.17 o 
   6   3   2        5.24        7.16      2.51 o 
  -6   4   2        2.38        6.48      3.38 o 
  -5   4   2      187.18      196.10      7.96 o 
  -4   4   2       33.05       34.95      3.25 o 
  -3   4   2       67.24       64.73      2.30 o 
  -2   4   2       17.39       20.77      1.29 o 
  -1   4   2       50.65       54.63      3.90 o 
   0   4   2       25.11       26.37      2.21 o 
   1   4   2      537.49      537.68      9.86 o 
   2   4   2       39.42       49.39      1.47 o 
   3   4   2      664.09      653.80     11.48 o 
   4   4   2        7.78        4.71      1.30 o 
   5   4   2      145.91      150.92      4.16 o 
  -5   5   2        1.46       -0.67      2.58 o 
  -4   5   2        0.10        1.73      2.27 o 
  -3   5   2       25.07       29.86      2.94 o 
  -2   5   2      239.59      235.52      8.11 o 
  -1   5   2      224.02      210.22      4.51 o 
   0   5   2      256.57      244.34      6.64 o 
   1   5   2      715.80      720.45     12.54 o 
   2   5   2      172.17      174.30      3.75 o 
   3   5   2      171.28      172.72      4.22 o 
   4   5   2       24.62       27.58      5.44 o 
   5   5   2        3.17       -1.16      2.30 o 
   6   5   2        0.13       -1.96      2.53 o 
  -4   6   2       26.33       19.84      3.44 o 
  -3   6   2        0.26       -1.24      1.96 o 
  -2   6   2       68.05       65.41      4.29 o 
  -1   6   2       36.27       36.61      3.18 o 
   0   6   2      616.71      602.09     16.43 o 
   1   6   2        8.46        6.15      2.22 o 
   2   6   2       79.40       71.74      2.21 o 
   3   6   2        0.19       -0.68      1.11 o 
   4   6   2       23.33       22.96      3.25 o 
   5   6   2       46.76       50.17      4.08 o 
  -3   7   2       63.89       61.10      4.60 o 
  -2   7   2       54.68       48.85      4.00 o 
  -1   7   2       55.97       46.73      3.80 o 
   0   7   2        0.14        2.40      1.96 o 
   1   7   2        0.00       -2.32      1.86 o 
   2   7   2       49.42       44.09      6.69 o 
   3   7   2        6.98        6.15      2.38 o 
   4   7   2        4.17        5.42      2.56 o 
  -2   8   2        8.57        6.28      2.84 o 
  -1   8   2        2.18        1.39      2.45 o 
   0   8   2       39.55       42.16      4.08 o 
   1   8   2       36.65       36.61      4.11 o 
   2   8   2       86.67      119.94      6.87 o 
   3   8   2       16.79       29.37      4.00 o 
  -1  -8   3       97.72      128.91      7.41 o 
   0  -8   3        3.44        1.58      2.94 o 
  -3  -7   3       21.00       27.18      4.24 o 
  -2  -7   3       98.21      106.10      5.73 o 
  -1  -7   3       82.70       91.42      5.22 o 
   0  -7   3        0.12       -3.34      3.25 o 
   1  -7   3       82.43       72.95      4.86 o 
   2  -7   3        5.91        5.73      2.66 o 
   3  -7   3        3.90       -1.29      2.69 o 
  -5  -6   3       11.31        8.21      3.20 o 
  -4  -6   3       10.85       12.50      3.05 o 
  -3  -6   3       36.79       34.82      3.80 o 
  -2  -6   3       55.42       58.00      3.98 o 
  -1  -6   3       91.61       89.64      4.57 o 
   0  -6   3       35.16       36.17      3.44 o 
   1  -6   3        8.23       13.82      1.80 o 
   2  -6   3        2.33        3.94      1.59 o 
   3  -6   3        0.20        1.73      2.17 o 
   4  -6   3       37.58       42.29      4.68 o 
  -5  -5   3       11.61        7.03      2.87 o 
  -4  -5   3       58.39       54.59      3.85 o 
  -3  -5   3       35.18       37.30      3.07 o 
  -2  -5   3       34.36       38.59      3.33 o 
  -1  -5   3        3.10        3.62      1.45 o 
   0  -5   3       36.14       35.26      2.74 o 
   1  -5   3       68.05       73.63      2.83 o 
   2  -5   3       11.13       13.23      1.57 o 
   3  -5   3        5.44        6.05      1.63 o 
   4  -5   3        2.17        2.93      1.57 o 
   5  -5   3       28.22       24.85      3.69 o 
  -6  -4   3        2.49        1.76      2.43 o 
  -5  -4   3        1.09        0.52      2.17 o 
  -4  -4   3       11.66       12.55      2.45 o 
  -3  -4   3      175.68      163.39      6.04 o 
  -2  -4   3      246.83      264.63      8.11 o 
  -1  -4   3      140.99      125.47      4.75 o 
   0  -4   3      418.12      378.07     10.44 o 
   1  -4   3      271.96      301.78      8.81 o 
   2  -4   3      203.92      188.16      4.62 o 
   3  -4   3      549.76      543.64     10.47 o 
   4  -4   3        2.91        1.97      1.36 o 
   5  -4   3        3.02        3.13      2.11 o 
  -6  -3   3       13.60       11.99      2.69 o 
  -5  -3   3      109.34      109.89      5.24 o 
  -4  -3   3        5.03        4.57      1.76 o 
  -3  -3   3      666.49      636.09     16.20 o 
  -2  -3   3       60.29       51.16      1.68 o 
  -1  -3   3        8.27        5.40      1.24 o 
   0  -3   3      499.71      561.56     13.95 o 
   1  -3   3       54.42       66.52      3.10 o 
   2  -3   3       72.72       74.01      2.40 o 
   3  -3   3       25.83       30.00      1.84 o 
   4  -3   3        3.92        1.83      1.19 o 
   5  -3   3       23.41       28.83      3.38 o 
   6  -3   3       28.09       32.99      3.67 o 
  -6  -2   3       11.94       15.81      2.94 o 
  -5  -2   3        0.87        3.10      2.04 o 
  -4  -2   3      192.05      182.57      4.43 o 
  -3  -2   3      583.09      573.08     10.32 o 
  -2  -2   3      409.04      412.30     10.82 o 
   0  -2   3       89.00       90.26      3.28 o 
   1  -2   3      622.39      622.76     14.96 o 
   2  -2   3      444.77      447.53      8.96 o 
   3  -2   3       40.23       37.62      1.72 o 
   4  -2   3       13.18       11.91      1.42 o 
   5  -2   3       12.35        7.08      2.14 o 
   6  -2   3        9.39       14.93      2.97 o 
  -6  -1   3       16.50       14.10      2.76 o 
  -5  -1   3      148.45      153.86      5.99 o 
  -4  -1   3        9.44        6.38      1.17 o 
  -3  -1   3       32.52       27.57      1.41 o 
  -2  -1   3      218.55      220.40      4.42 o 
  -1  -1   3      320.78      298.18      5.44 o 
   0  -1   3      184.46      193.21      5.27 o 
   1  -1   3     2011.01     2105.32     46.40 o 
   2  -1   3     4175.70     4431.55     69.61 o 
   3  -1   3      209.04      236.64      4.85 o 
   4  -1   3      416.87      432.89      8.26 o 
   5  -1   3       32.42       32.73      3.15 o 
   6  -1   3       22.12       28.29      3.25 o 
  -6   0   3        4.48        5.94      2.30 o 
  -5   0   3        1.33        0.55      1.24 o 
  -4   0   3       40.79       43.20      1.96 o 
  -3   0   3      206.47      218.90      4.63 o 
  -2   0   3       55.96       51.45      1.64 o 
  -1   0   3    24376.19    23874.48   2248.53 o 
   0   0   3      290.46      300.02      5.22 o 
   1   0   3     2673.01     2691.92     91.24 o 
   2   0   3      779.20      823.05     13.53 o 
   3   0   3        3.51        2.01      1.18 o 
   4   0   3      103.43      106.90      4.44 o 
   5   0   3       48.86       43.71      3.28 o 
   6   0   3       26.04       20.43      2.89 o 
   7   0   3        1.71        2.27      2.45 o 
  -6   1   3        9.23       13.20      2.71 o 
  -5   1   3        0.16       -1.14      1.22 o 
  -4   1   3      285.75      299.06      6.23 o 
  -3   1   3       44.06       45.46      1.72 o 
  -2   1   3      104.92      108.96      2.55 o 
  -1   1   3    12045.79    12472.37    779.14 o 
   0   1   3      667.20      647.90      8.56 o 
   1   1   3     1656.38     1741.49     27.04 o 
   2   1   3      424.55      440.02      7.64 o 
   3   1   3       59.02       57.60      3.24 o 
   4   1   3        0.04        0.36      1.14 o 
   5   1   3       65.16       70.65      4.08 o 
   6   1   3       74.20       68.25      4.24 o 
   7   1   3        0.11        1.34      2.69 o 
  -5   2   3        1.85        0.99      1.33 o 
  -4   2   3      728.39      760.06     13.54 o 
  -3   2   3       69.41       67.53      2.21 o 
  -2   2   3       53.93       55.04      2.91 o 
  -1   2   3      234.95      230.20      4.14 o 
   0   2   3      530.26      542.77      9.03 o 
   1   2   3        0.65        1.30      0.32 o 
   2   2   3       39.49       45.78      1.55 o 
   3   2   3      669.86      668.92     11.47 o 
   4   2   3      468.96      468.97     12.35 o 
   5   2   3      612.28      626.58     16.74 o 
   6   2   3        1.71        4.13      2.45 o 
   7   2   3       11.50       10.95      3.13 o 
  -6   3   3        0.85        0.93      3.15 o 
  -5   3   3        7.41        6.10      2.69 o 
  -4   3   3        0.94       -0.61      1.10 o 
  -3   3   3       97.09      103.01      2.81 o 
  -2   3   3      643.12      670.03     11.41 o 
  -1   3   3       47.81       43.60      1.67 o 
   0   3   3      913.80      911.78     19.96 o 
   1   3   3     3731.07     3972.56     50.53 o 
   2   3   3      540.30      583.36      8.11 o 
   3   3   3      290.15      284.28      5.72 o 
   4   3   3        2.96        2.17      0.89 o 
   5   3   3       85.85       80.77      2.94 o 
   6   3   3        7.50        4.99      2.22 o 
  -5   4   3        4.46        9.30      3.05 o 
  -4   4   3      113.04      112.86      5.50 o 
  -3   4   3       37.77       33.89      2.94 o 
  -2   4   3       78.71       66.10      2.00 o 
  -1   4   3        6.68        5.24      0.64 o 
   0   4   3       29.87       33.44      1.50 o 
   1   4   3      260.56      265.09      5.05 o 
   2   4   3        1.16        1.52      0.56 o 
   3   4   3       28.91       27.57      1.63 o 
   4   4   3       85.04       84.40      3.22 o 
   5   4   3       44.39       40.74      2.28 o 
   6   4   3       12.90       11.31      2.94 o 
  -5   5   3       18.03       16.74      3.51 o 
  -4   5   3       16.77       13.82      2.87 o 
  -3   5   3        3.60        4.55      2.01 o 
  -2   5   3      246.52      220.59      7.75 o 
  -1   5   3      299.75      309.22      9.51 o 
   0   5   3       64.38       59.97      1.94 o 
   1   5   3      429.53      426.12      7.87 o 
   2   5   3       80.53       79.31      2.05 o 
   3   5   3        4.93        5.15      1.20 o 
   4   5   3       19.35       15.17      1.70 o 
   5   5   3       25.90       35.20      2.36 o 
   6   5   3        7.02        9.64      2.89 o 
  -4   6   3       42.80       46.37      4.34 o 
  -3   6   3        0.00       -1.99      2.04 o 
  -2   6   3       88.58       86.75      4.75 o 
  -1   6   3        3.87        4.21      1.99 o 
   0   6   3       35.69       34.31      2.97 o 
   1   6   3      124.91      114.88      5.01 o 
   2   6   3      443.66      426.68      6.85 o 
   3   6   3       60.96       55.41      2.48 o 
   4   6   3       67.92       75.02      3.00 o 
   5   6   3        6.62       -0.96      2.35 o 
  -3   7   3        2.28        4.11      2.82 o 
  -2   7   3       18.53       22.81      3.62 o 
  -1   7   3      177.03      169.75      7.16 o 
   0   7   3        4.25        0.08      1.94 o 
   1   7   3        1.21       -0.26      1.96 o 
   2   7   3        0.19       -1.91      1.34 o 
   3   7   3      106.41      102.79      5.27 o 
   4   7   3        7.19        4.21      2.48 o 
  -2   8   3        0.11        0.15      2.82 o 
  -1   8   3       11.79        8.37      2.66 o 
   0   8   3      130.42      125.03      6.30 o 
   1   8   3       68.73       68.17      4.57 o 
   2   8   3       20.61       25.99      4.13 o 
   3   8   3       43.57       55.88      4.91 o 
  -3  -7   4       16.40       31.98      4.83 o 
  -2  -7   4        0.61        2.61      2.61 o 
  -1  -7   4        5.12       13.51      3.13 o 
   0  -7   4        4.60        7.12      1.90 o 
   1  -7   4        1.06       -0.57      1.71 o 
   2  -7   4       27.52       31.03      3.93 o 
  -4  -6   4        2.51        0.26      2.63 o 
  -3  -6   4        3.07        4.80      2.30 o 
  -2  -6   4       35.07       40.02      3.90 o 
  -1  -6   4       76.36       72.38      4.34 o 
   0  -6   4      221.55      220.87      8.01 o 
   1  -6   4      228.88      198.99      5.43 o 
   2  -6   4      212.87      184.45      7.61 o 
   3  -6   4       37.11       37.49      2.70 o 
   4  -6   4       22.40       11.70      3.07 o 
  -5  -5   4        0.01       -1.08      2.40 o 
  -4  -5   4       11.81       11.42      2.61 o 
  -3  -5   4       44.56       37.38      3.28 o 
  -2  -5   4      312.59      312.98      6.90 o 
  -1  -5   4      334.63      297.55      9.17 o 
   0  -5   4        5.28        8.09      2.01 o 
   1  -5   4       14.23       13.95      2.43 o 
   2  -5   4       53.71       54.26      2.66 o 
   3  -5   4        0.78        1.08      1.24 o 
   4  -5   4       18.41       15.51      2.52 o 
  -6  -4   4        6.91        4.16      2.53 o 
  -5  -4   4       23.27       24.85      3.41 o 
  -4  -4   4        2.67        0.75      1.73 o 
  -3  -4   4       55.35       47.04      3.23 o 
  -2  -4   4       61.40       63.06      3.51 o 
  -1  -4   4       95.06       95.66      4.24 o 
   0  -4   4      400.54      388.43     10.93 o 
   1  -4   4        1.25        1.39      1.34 o 
   2  -4   4       21.29       20.62      1.75 o 
   3  -4   4       58.94       57.77      2.61 o 
   4  -4   4       67.64       71.12      2.96 o 
   5  -4   4       11.03       13.67      2.79 o 
  -6  -3   4        0.00       -1.03      2.35 o 
  -5  -3   4       13.44       10.77      2.58 o 
  -4  -3   4       64.25       67.07      2.65 o 
  -3  -3   4       74.47       74.71      3.75 o 
  -2  -3   4       20.90       22.06      2.17 o 
  -1  -3   4       95.89      103.77      4.00 o 
   0  -3   4       71.89       89.74      3.80 o 
   1  -3   4      166.70      140.92      5.04 o 
   2  -3   4      344.87      337.35      9.56 o 
   3  -3   4      790.36      797.11     14.26 o 
   4  -3   4      191.46      186.68      4.83 o 
   5  -3   4       17.80       12.71      2.71 o 
   6  -3   4       16.13       18.34      3.46 o 
  -6  -2   4        4.61        0.23      2.14 o 
  -5  -2   4        8.03        7.18      1.99 o 
  -4  -2   4       11.04        9.85      1.40 o 
  -3  -2   4       32.56       29.54      1.62 o 
  -2  -2   4      130.93      129.75      4.83 o 
  -1  -2   4      288.94      279.08      7.62 o 
   0  -2   4      414.50      418.65     10.75 o 
   1  -2   4     1005.92     1039.50     24.18 o 
   2  -2   4      316.61      342.60      9.33 o 
   3  -2   4      121.76      121.01      3.29 o 
   4  -2   4       33.00       33.95      1.94 o 
   5  -2   4        2.38        3.23      1.91 o 
   6  -2   4       96.44       85.97      4.91 o 
  -6  -1   4       11.58        8.63      2.51 o 
  -5  -1   4        3.63        3.69      1.42 o 
  -4  -1   4       26.04       25.07      2.56 o 
  -3  -1   4        7.43        5.62      1.01 o 
  -2  -1   4        3.06        2.70      0.65 o 
  -1  -1   4      565.36      531.03      9.24 o 
   0  -1   4     1421.10     1456.50     32.65 o 
   1  -1   4      235.29      243.55      6.72 o 
   2  -1   4     1136.54     1165.93     26.79 o 
   3  -1   4      321.19      318.30      6.21 o 
   4  -1   4      183.21      183.98      6.38 o 
   5  -1   4        4.89        3.77      1.73 o 
   6  -1   4       30.84       29.89      3.49 o 
  -6   0   4        1.27        2.07      2.27 o 
  -5   0   4       12.55       15.05      1.80 o 
  -4   0   4      243.33      241.43      6.51 o 
  -3   0   4     1105.90     1169.37     19.59 o 
  -2   0   4      149.54      144.53      8.38 o 
  -1   0   4     3068.72     3106.46     67.63 o 
   0   0   4      346.79      391.81      5.45 o 
   1   0   4      417.83      431.93      7.34 o 
   2   0   4      263.21      261.77      7.16 o 
   3   0   4      552.60      515.12      9.05 o 
   4   0   4        1.12       -0.93      1.19 o 
   5   0   4      395.96      409.53     11.96 o 
   6   0   4       26.19       25.63      3.38 o 
  -6   1   4       31.98       38.18      3.64 o 
  -5   1   4      104.15      104.34      3.44 o 
  -4   1   4       35.55       35.84      1.92 o 
  -3   1   4        2.05        1.64      0.76 o 
  -2   1   4        3.33        4.62      0.68 o 
  -1   1   4        0.01        0.42      0.43 o 
   0   1   4      958.91      944.91     12.38 o 
   1   1   4       11.04       12.98      1.29 o 
   2   1   4     1467.21     1536.93     24.31 o 
   3   1   4     1034.68     1102.86     18.07 o 
   4   1   4        1.05        1.91      1.24 o 
   5   1   4       81.47       74.81      4.08 o 
   6   1   4        0.01        0.08      1.81 o 
   7   1   4        6.30        9.69      2.87 o 
  -6   2   4        0.30       -1.50      2.48 o 
  -5   2   4       36.96       42.61      2.36 o 
  -4   2   4       10.14       11.25      1.41 o 
  -3   2   4      150.94      163.47      3.80 o 
  -2   2   4      104.06      119.54      2.75 o 
  -1   2   4       21.32       20.90      0.80 o 
   0   2   4      220.50      222.31      3.30 o 
   1   2   4      567.38      579.72      7.87 o 
   2   2   4      266.97      296.30      6.21 o 
   3   2   4     1272.75     1303.30     21.18 o 
   4   2   4      176.21      178.97      4.34 o 
   5   2   4      117.61      116.07      5.19 o 
   6   2   4        4.44        4.62      2.14 o 
  -6   3   4       22.78       22.86      3.90 o 
  -5   3   4       17.22       17.28      3.31 o 
  -4   3   4       17.35       16.64      2.66 o 
  -3   3   4        0.75        1.29      0.82 o 
  -2   3   4     1411.31     1440.13     23.37 o 
  -1   3   4      136.27      113.87      4.21 o 
   0   3   4      932.32      922.42     20.30 o 
   1   3   4     1988.94     2092.07     26.99 o 
   2   3   4      216.15      240.23      5.47 o 
   3   3   4        8.39        7.44      1.10 o 
   4   3   4       28.39       29.23      1.87 o 
   5   3   4       28.60       26.68      2.01 o 
   6   3   4        0.35       -1.06      1.91 o 
  -5   4   4      115.80      115.68      6.20 o 
  -4   4   4       42.59       43.06      3.56 o 
  -3   4   4       41.49       36.14      3.20 o 
  -2   4   4       39.45       41.59      2.94 o 
  -1   4   4       14.07       14.03      1.94 o 
   0   4   4        1.31        0.98      0.58 o 
   1   4   4       44.51       53.79      2.01 o 
   2   4   4        3.83        1.86      1.02 o 
   3   4   4       43.98       46.65      2.58 o 
   4   4   4      392.27      387.64      7.83 o 
   5   4   4      204.50      201.69      5.15 o 
   6   4   4       56.55       59.54      3.80 o 
  -5   5   4       52.89       48.77      4.62 o 
  -4   5   4       19.92       16.43      2.97 o 
  -3   5   4        2.02        2.48      2.09 o 
  -2   5   4        1.75        1.65      1.60 o 
  -1   5   4       30.35       29.11      2.79 o 
   0   5   4        3.26        6.12      1.63 o 
   1   5   4      475.02      465.32      8.42 o 
   2   5   4        1.23        1.42      0.73 o 
   3   5   4      488.66      457.82     10.79 o 
   4   5   4        0.11       -1.51      1.00 o 
   5   5   4       40.67       41.91      2.47 o 
   6   5   4        2.79        1.89      2.53 o 
  -4   6   4        0.95       -0.39      2.76 o 
  -3   6   4        0.65        0.39      2.07 o 
  -2   6   4       34.49       31.00      3.00 o 
  -1   6   4      164.14      152.44      6.25 o 
   0   6   4     1273.27     1210.67     30.17 o 
   1   6   4      142.13      134.05      5.40 o 
   2   6   4       62.12       59.55      2.53 o 
   3   6   4        0.02       -0.81      1.07 o 
   4   6   4        0.02       -1.35      1.77 o 
   5   6   4        4.16        4.53      2.43 o 
  -3   7   4      116.46      113.02      6.33 o 
  -2   7   4       10.18       10.41      2.69 o 
  -1   7   4       24.09       22.89      3.38 o 
   0   7   4       28.30       29.29      3.36 o 
   1   7   4        7.08        6.56      2.20 o 
   2   7   4       18.25       15.34      2.63 o 
   3   7   4        3.89        6.64      2.09 o 
   4   7   4        1.47       -1.29      2.25 o 
  -2   8   4        3.25        5.63      2.97 o 
  -1   8   4       41.18       44.33      4.03 o 
   0   8   4        0.64       -2.69      2.40 o 
   1   8   4        5.04        2.07      2.84 o 
   2   8   4       35.09       47.46      4.83 o 
   3   8   4       91.77      105.79      5.81 o 
  -3  -7   5        0.10       -0.54      3.23 o 
  -2  -7   5        8.59        9.30      2.69 o 
  -1  -7   5        6.70        6.48      2.84 o 
   0  -7   5        0.53        2.04      2.63 o 
   1  -7   5       42.34       49.14      4.11 o 
   2  -7   5       13.92       19.58      3.51 o 
  -4  -6   5        3.85        4.37      3.07 o 
  -3  -6   5        0.63       -2.48      2.43 o 
  -2  -6   5       11.12       13.59      2.94 o 
  -1  -6   5       43.57       45.44      4.13 o 
   0  -6   5      218.70      218.34      8.19 o 
   1  -6   5       36.54       41.82      4.08 o 
   2  -6   5        4.29        4.96      3.67 o 
   3  -6   5       61.80       70.38      4.29 o 
  -5  -5   5        4.27        4.65      2.92 o 
  -4  -5   5        7.08        4.73      2.61 o 
  -3  -5   5      386.29      416.74     12.74 o 
  -2  -5   5      143.93      146.86      6.04 o 
  -1  -5   5        0.46        0.21      1.68 o 
   0  -5   5       89.36       93.65      4.73 o 
   1  -5   5      125.69      125.29      5.50 o 
   2  -5   5        0.20        2.89      1.36 o 
   3  -5   5       42.93       41.33      2.89 o 
   4  -5   5       42.07       45.16      2.77 o 
  -5  -4   5       15.26       17.05      3.00 o 
  -4  -4   5       75.04       68.07      4.34 o 
  -3  -4   5        1.62        1.42      1.68 o 
  -2  -4   5       30.10       35.49      2.82 o 
  -1  -4   5        3.52        2.12      1.45 o 
   0  -4   5       32.18       28.13      2.63 o 
   1  -4   5        3.58        4.39      1.73 o 
   2  -4   5        3.10        1.08      1.68 o 
   3  -4   5       94.07       94.51      3.36 o 
   4  -4   5       68.87       68.45      3.02 o 
   5  -4   5        1.24        1.03      2.43 o 
  -6  -3   5        1.69       -0.03      2.58 o 
  -5  -3   5       19.92       17.00      2.87 o 
  -4  -3   5        0.02       -0.54      1.25 o 
  -3  -3   5       13.00       10.49      1.96 o 
  -2  -3   5       33.63       31.05      2.45 o 
  -1  -3   5       39.84       29.32      2.22 o 
   0  -3   5       64.79       63.34      3.28 o 
   1  -3   5      996.48      980.13     23.61 o 
   2  -3   5     1009.00      947.95     23.02 o 
   3  -3   5      585.63      593.76     11.84 o 
   4  -3   5      272.15      269.62      6.94 o 
   5  -3   5       13.56       13.28      2.56 o 
  -6  -2   5        0.55       -1.32      2.20 o 
  -5  -2   5        0.68        0.38      1.63 o 
  -4  -2   5      112.87      124.51      3.71 o 
  -3  -2   5       29.83       32.38      1.84 o 
  -2  -2   5       88.83       85.88      2.62 o 
  -1  -2   5     2513.70     2369.36     52.78 o 
   0  -2   5       46.86       53.94      2.79 o 
   1  -2   5      508.83      496.98     12.79 o 
   2  -2   5       33.62       33.20      2.35 o 
   3  -2   5      494.69      517.17     10.77 o 
   4  -2   5      248.17      240.73      5.54 o 
   5  -2   5       87.35       93.15      4.83 o 
   6  -2   5       69.98       74.09      4.86 o 
  -6  -1   5       23.14       26.17      3.49 o 
  -5  -1   5       10.19        5.24      3.02 o 
  -4  -1   5        3.55        3.59      1.45 o 
  -3  -1   5        1.74        1.06      0.87 o 
  -2  -1   5       37.01       39.91      1.66 o 
  -1  -1   5        1.07       -0.23      0.53 o 
   0  -1   5      539.31      618.95     10.74 o 
   1  -1   5      784.04      789.54     18.73 o 
   2  -1   5      302.24      329.68      8.99 o 
   3  -1   5       87.46       79.00      2.45 o 
   4  -1   5       16.14       17.26      2.32 o 
   5  -1   5       63.88       52.91      3.62 o 
   6  -1   5       29.71       31.85      3.59 o 
  -6   0   5       51.24       51.07      3.98 o 
  -5   0   5        0.04       -2.06      2.32 o 
  -4   0   5       61.55       59.82      2.47 o 
  -3   0   5        0.72        0.25      0.88 o 
  -2   0   5       80.36       78.50      4.97 o 
  -1   0   5       58.28       60.50      1.81 o 
   0   0   5      625.28      651.74      8.85 o 
   1   0   5       83.96       74.90      1.96 o 
   2   0   5     1327.56     1598.35     36.09 o 
   3   0   5      516.99      499.94      8.93 o 
   4   0   5      211.10      193.34      6.69 o 
   5   0   5      332.65      316.58      9.97 o 
   6   0   5       60.87       62.10      4.21 o 
  -6   1   5        2.33        0.72      2.32 o 
  -5   1   5        1.59       -0.04      1.91 o 
  -4   1   5        0.03       -1.01      1.00 o 
  -3   1   5        3.69        2.71      1.54 o 
  -2   1   5      679.38      665.72     11.44 o 
  -1   1   5      830.19      905.64     12.01 o 
   0   1   5     2400.78     2433.22     31.13 o 
   1   1   5     3673.93     3688.17     46.92 o 
   2   1   5       28.00       33.89      1.40 o 
   3   1   5      580.18      556.17      9.89 o 
   4   1   5       56.76       53.55      3.07 o 
   5   1   5       37.98       34.75      3.00 o 
   6   1   5        0.23       -1.27      1.99 o 
  -6   2   5       29.40       25.94      3.82 o 
  -5   2   5       13.02       13.15      2.69 o 
  -4   2   5      158.10      163.14      4.20 o 
  -3   2   5      258.41      288.02      5.88 o 
  -2   2   5     1195.63     1177.61     19.35 o 
  -1   2   5       13.92       13.77      1.60 o 
   0   2   5        0.02       -0.14      0.41 o 
   1   2   5        0.50        0.91      0.38 o 
   2   2   5      246.56      258.55      8.67 o 
   3   2   5        5.01        2.90      0.85 o 
   4   2   5      454.98      466.37      8.90 o 
   5   2   5        0.94       -0.67      1.68 o 
   6   2   5        1.33        0.21      1.94 o 
  -6   3   5        0.70       -0.72      2.58 o 
  -5   3   5       11.59        8.81      2.97 o 
  -4   3   5       90.97       96.41      4.99 o 
  -3   3   5      134.10      133.43      5.53 o 
  -2   3   5      694.32      723.69     12.28 o 
  -1   3   5       72.50       79.57      3.49 o 
   0   3   5        3.65        2.53      1.03 o 
   1   3   5       49.97       58.79      1.42 o 
   2   3   5      134.21      146.34      2.61 o 
   3   3   5      116.37      118.56      3.19 o 
   4   3   5      440.77      421.95     13.20 o 
   5   3   5       89.26       97.03      3.31 o 
   6   3   5        0.02       -1.96      1.94 o 
  -5   4   5       52.47       51.61      4.37 o 
  -4   4   5       28.58       36.50      3.82 o 
  -3   4   5       30.55       34.07      3.28 o 
  -2   4   5      104.75       99.12      4.52 o 
  -1   4   5       78.26       73.60      3.56 o 
   0   4   5      256.50      247.64      7.47 o 
   1   4   5      559.88      600.96      8.48 o 
   2   4   5     1501.37     1520.23     20.11 o 
   3   4   5        2.97        2.19      1.11 o 
   4   4   5      489.25      491.88      9.49 o 
   5   4   5       19.93       15.19      3.59 o 
   6   4   5        0.08       -0.61      1.55 o 
  -5   5   5        3.08        5.45      2.92 o 
  -4   5   5        6.92        8.52      3.00 o 
  -3   5   5       44.81       51.46      3.75 o 
  -2   5   5       22.76       26.89      3.00 o 
  -1   5   5      204.76      190.18      6.87 o 
   0   5   5      166.20      155.44      5.71 o 
   1   5   5      313.52      309.93      8.93 o 
   2   5   5       18.40       18.10      1.51 o 
   3   5   5        0.01       -0.50      1.56 o 
   4   5   5      104.22      102.29      3.37 o 
   5   5   5        8.30        7.45      1.64 o 
   6   5   5       13.22       13.94      2.17 o 
  -4   6   5        0.01       -1.27      2.61 o 
  -3   6   5        1.13       -2.07      2.09 o 
  -2   6   5       60.30       56.08      3.93 o 
  -1   6   5       79.63       75.30      4.39 o 
   0   6   5      163.68      156.19      6.20 o 
   1   6   5        8.76        6.17      1.38 o 
   2   6   5        8.98       10.07      2.27 o 
   3   6   5        2.06        0.67      1.76 o 
   4   6   5       11.38       10.54      1.70 o 
   5   6   5       25.96       25.87      2.74 o 
  -3   7   5       68.09       62.15      4.93 o 
  -2   7   5       13.56       15.91      3.13 o 
  -1   7   5       27.01       23.20      3.31 o 
   0   7   5       12.85       10.13      2.63 o 
   1   7   5        4.06        0.10      1.36 o 
   2   7   5        0.68        0.18      1.86 o 
   3   7   5       57.98       56.14      3.98 o 
   4   7   5      203.73      209.43      8.11 o 
  -2   8   5        0.08       -0.62      2.76 o 
  -1   8   5        9.25       15.27      3.36 o 
   0   8   5       72.86       73.78      4.83 o 
   1   8   5      189.73      199.19      5.86 o 
   2   8   5        0.01        0.70      2.51 o 
   3   8   5       34.73       47.82      4.75 o 
  -2  -7   6        0.09       -3.72      2.71 o 
  -1  -7   6        1.04        2.63      2.66 o 
   0  -7   6       17.32       22.58      3.67 o 
   1  -7   6        1.38       -2.05      1.81 o 
  -4  -6   6       20.19       19.27      3.72 o 
  -3  -6   6        2.50        0.83      2.63 o 
  -2  -6   6       57.12       47.12      3.85 o 
  -1  -6   6       72.70       75.67      4.75 o 
   0  -6   6       17.55       26.61      3.67 o 
   1  -6   6       18.88       17.10      3.18 o 
   2  -6   6        1.06        1.07      1.58 o 
   3  -6   6       16.52       15.35      2.24 o 
  -4  -5   6       42.33       51.20      4.16 o 
  -3  -5   6       12.35       17.08      3.00 o 
  -2  -5   6        7.42        7.05      2.09 o 
  -1  -5   6       37.21       40.74      3.41 o 
   0  -5   6       10.53       11.39      2.53 o 
   1  -5   6       41.13       48.70      3.75 o 
   2  -5   6       34.27       42.88      2.63 o 
   3  -5   6       21.20       22.82      3.11 o 
   4  -5   6       62.56       62.94      3.26 o 
  -5  -4   6       10.36       12.37      2.89 o 
  -4  -4   6       30.91       30.82      3.44 o 
  -3  -4   6       72.69       78.51      4.44 o 
  -2  -4   6       84.26       79.31      4.08 o 
  -1  -4   6       74.11       71.04      3.93 o 
   0  -4   6        2.35        3.07      1.60 o 
   1  -4   6      136.82      127.90      5.55 o 
   2  -4   6      409.92      410.98     12.04 o 
   3  -4   6       26.28       27.56      2.26 o 
   4  -4   6        2.05        1.46      2.47 o 
   5  -4   6       17.11       18.91      3.38 o 
  -6  -3   6       14.62       13.02      3.28 o 
  -5  -3   6        4.36        3.31      2.27 o 
  -4  -3   6       43.78       39.54      2.42 o 
  -3  -3   6       78.09       83.98      4.31 o 
  -2  -3   6       15.67       17.93      2.35 o 
  -1  -3   6        3.00        2.48      1.24 o 
   0  -3   6      141.60      151.61      5.71 o 
   1  -3   6       23.71       26.30      2.61 o 
   2  -3   6      143.24      144.67      5.66 o 
   3  -3   6       86.44       92.10      3.23 o 
   4  -3   6       18.38       16.80      2.87 o 
   5  -3   6        0.00       -1.45      2.20 o 
  -6  -2   6       11.44       14.91      3.20 o 
  -5  -2   6       46.92       46.62      2.58 o 
  -4  -2   6      290.02      279.61      6.46 o 
  -3  -2   6      278.10      284.23      6.26 o 
  -2  -2   6       21.21       17.54      1.48 o 
  -1  -2   6      626.57      616.64     15.40 o 
   0  -2   6      403.14      412.68     11.13 o 
   1  -2   6      518.32      479.72     12.66 o 
   2  -2   6      277.44      274.76      8.34 o 
   3  -2   6      156.61      147.74      3.91 o 
   4  -2   6       88.11       86.98      4.37 o 
   5  -2   6      117.85      132.91      5.94 o 
   6  -2   6       19.03       18.44      3.46 o 
  -6  -1   6       16.81       26.01      3.54 o 
  -5  -1   6        2.16        1.79      1.48 o 
  -4  -1   6        0.25       -1.68      1.12 o 
  -3  -1   6        4.68        5.66      1.08 o 
  -2  -1   6       91.50       83.32      2.57 o 
  -1  -1   6       23.22       20.31      1.26 o 
   0  -1   6      309.76      285.57      5.68 o 
   1  -1   6      532.21      521.96     13.23 o 
   2  -1   6      413.33      446.45     11.78 o 
   3  -1   6      157.02      160.76      5.81 o 
   4  -1   6       23.94       22.27      2.45 o 
   5  -1   6       12.58       23.56      3.15 o 
   6  -1   6        9.48       10.75      2.74 o 
  -6   0   6        7.20        7.31      2.76 o 
  -5   0   6        1.20        3.23      1.50 o 
  -4   0   6       14.27       15.55      1.64 o 
  -3   0   6        2.14        0.51      0.87 o 
  -2   0   6     1366.10     1366.46     22.60 o 
  -1   0   6       24.17       22.99      0.86 o 
   0   0   6      116.82      114.93      2.16 o 
   1   0   6     1708.91     1700.14     26.81 o 
   2   0   6        0.41       -0.23      0.85 o 
   3   0   6      316.30      305.22      8.83 o 
   4   0   6        8.57        5.76      1.60 o 
   5   0   6       69.52       71.27      4.08 o 
   6   0   6        3.00        2.07      2.32 o 
  -6   1   6        0.58       -0.75      2.74 o 
  -5   1   6        6.60        6.59      1.54 o 
  -4   1   6       33.41       34.59      2.87 o 
  -3   1   6        1.32        0.90      0.88 o 
  -2   1   6     4894.62     4983.68     78.46 o 
  -1   1   6      131.41      111.72      2.09 o 
   0   1   6      720.01      760.43     10.30 o 
   1   1   6      434.37      429.57      6.17 o 
   2   1   6        0.03        0.74      0.62 o 
   3   1   6       40.92       40.81      1.77 o 
   4   1   6        0.49        0.54      1.45 o 
   5   1   6      217.84      206.77      7.52 o 
   6   1   6        2.17        6.33      2.51 o 
  -6   2   6        1.11        0.77      2.92 o 
  -5   2   6      230.49      237.95      8.89 o 
  -4   2   6       16.02       14.60      1.64 o 
  -3   2   6       26.68       28.08      1.57 o 
  -2   2   6       82.62       87.61      2.38 o 
  -1   2   6      207.34      215.08      4.20 o 
   0   2   6      397.30      400.47      5.75 o 
   1   2   6       10.27        9.05      0.66 o 
   2   2   6      779.20      751.26     10.74 o 
   3   2   6      191.77      176.83      4.14 o 
   4   2   6     1106.84     1104.08     18.71 o 
   5   2   6        1.01       -0.75      1.73 o 
   6   2   6       37.16       41.44      3.67 o 
  -6   3   6        0.75        0.88      2.74 o 
  -5   3   6       21.39       16.30      3.33 o 
  -4   3   6        3.24        4.18      2.25 o 
  -3   3   6      150.72      158.25      6.41 o 
  -2   3   6       20.12       21.11      2.43 o 
  -1   3   6      273.70      261.77      7.96 o 
   0   3   6      410.58      429.75      6.15 o 
   1   3   6      734.34      801.78     10.93 o 
   2   3   6        6.14        4.22      0.79 o 
   3   3   6      214.61      213.32      4.84 o 
   4   3   6      185.93      189.04      4.69 o 
   5   3   6       12.71       14.09      3.07 o 
   6   3   6        7.07        7.36      2.48 o 
  -4   4   6        0.04        0.93      2.27 o 
  -3   4   6       22.80       26.27      3.25 o 
  -2   4   6       64.70       66.39      3.77 o 
  -1   4   6       33.90       30.07      2.48 o 
   0   4   6     1591.46     1614.83     38.34 o 
   1   4   6       34.63       40.00      1.91 o 
   2   4   6      278.12      272.15      4.45 o 
   3   4   6      238.88      238.71      5.33 o 
   4   4   6      176.38      170.53      4.49 o 
   5   4   6        7.67        3.68      2.12 o 
   6   4   6        2.74        2.17      2.83 o 
  -5   5   6        8.94        8.58      3.44 o 
  -4   5   6        1.41       -1.34      2.30 o 
  -3   5   6      172.14      163.58      7.03 o 
  -2   5   6      132.18      127.67      5.68 o 
  -1   5   6      183.82      179.33      6.64 o 
   0   5   6      320.81      343.17     10.18 o 
   1   5   6       54.64       57.58      2.28 o 
   2   5   6        0.60        0.67      1.37 o 
   3   5   6       51.53       50.86      6.25 o 
   4   5   6        0.28       -0.05      1.24 o 
   5   5   6       16.88       13.34      2.32 o 
   6   5   6       74.94       81.85      3.59 o 
  -4   6   6        0.41       -1.06      2.87 o 
  -3   6   6        9.33       11.96      3.02 o 
  -2   6   6       13.53       13.87      2.71 o 
  -1   6   6        4.82        4.03      2.12 o 
   0   6   6        0.01       -1.03      1.58 o 
   1   6   6       51.31       53.21      5.53 o 
   2   6   6        1.31       -0.65      1.50 o 
   3   6   6       64.46       76.67      4.47 o 
   4   6   6        5.12        3.49      2.25 o 
   5   6   6       68.11       70.67      3.33 o 
  -3   7   6        0.02        0.83      2.76 o 
  -2   7   6       10.75       13.25      3.18 o 
  -1   7   6        3.95        1.55      2.35 o 
   0   7   6        9.45        7.83      2.53 o 
   1   7   6       48.14       47.98      2.69 o 
   2   7   6      271.47      263.01      9.30 o 
   3   7   6        2.14        1.39      2.07 o 
   4   7   6       47.58       46.19      4.26 o 
  -2   8   6       58.70       56.34      4.88 o 
  -1   8   6       91.38      100.21      5.99 o 
   0   8   6       14.07       12.89      3.25 o 
   1   8   6       43.11       47.23      3.18 o 
   2   8   6       25.66       36.27      4.26 o 
   3   8   6        0.35        0.49      2.66 o 
   0  -7   7       24.72       24.98      4.26 o 
  -3  -6   7        0.04        2.63      2.61 o 
  -2  -6   7        4.08        6.66      2.56 o 
  -1  -6   7       24.85       32.01      4.03 o 
   0  -6   7      102.55       92.87      5.55 o 
   1  -6   7       46.58       47.79      4.60 o 
   2  -6   7        2.22        1.20      1.84 o 
  -4  -5   7        0.07        1.76      2.92 o 
  -3  -5   7       79.43       73.75      4.73 o 
  -2  -5   7       25.45       28.11      3.20 o 
  -1  -5   7       58.28       55.64      3.90 o 
   0  -5   7        0.02       -0.34      1.78 o 
   1  -5   7      144.94      140.51      6.30 o 
   2  -5   7       28.08       27.07      3.51 o 
   3  -5   7       15.37       14.36      2.02 o 
   4  -5   7       19.58       23.03      2.70 o 
  -5  -4   7        0.08        0.85      2.58 o 
  -4  -4   7       27.53       31.31      3.75 o 
  -3  -4   7       12.12       13.72      2.66 o 
  -2  -4   7       97.64       85.46      4.42 o 
  -1  -4   7      132.83      130.02      5.58 o 
   0  -4   7       25.34       28.65      3.10 o 
   1  -4   7        7.00        7.49      2.25 o 
   2  -4   7       16.39       14.29      2.61 o 
   3  -4   7      132.53      131.48      4.21 o 
   4  -4   7        0.66        0.17      1.55 o 
  -5  -3   7        3.64        4.29      1.86 o 
  -4  -3   7        1.33        1.86      1.50 o 
  -3  -3   7        4.60        5.42      1.94 o 
  -2  -3   7       66.29       63.06      3.51 o 
  -1  -3   7        1.12        0.36      1.27 o 
   0  -3   7      111.87      105.27      4.70 o 
   1  -3   7       72.38       79.31      4.16 o 
   2  -3   7      740.63      751.80     19.35 o 
   3  -3   7       66.31       70.48      4.43 o 
   4  -3   7       14.11        8.73      1.65 o 
   5  -3   7        1.38        2.40      2.35 o 
  -6  -2   7        0.22       -3.07      2.92 o 
  -5  -2   7       13.22        9.54      1.93 o 
  -4  -2   7        8.70       10.55      1.74 o 
  -3  -2   7       27.76       29.03      2.02 o 
  -2  -2   7        1.87       -0.22      0.72 o 
  -1  -2   7      444.90      424.31     11.50 o 
   0  -2   7        1.88        2.14      1.24 o 
   1  -2   7       40.49       36.50      2.76 o 
   2  -2   7       21.62       18.39      2.25 o 
   3  -2   7       12.91       12.84      2.20 o 
   4  -2   7       20.73       19.66      2.82 o 
   5  -2   7       97.77      102.69      5.30 o 
  -6  -1   7        0.35       -0.57      2.61 o 
  -5  -1   7        0.90        2.80      1.69 o 
  -4  -1   7       19.19       23.39      3.18 o 
  -3  -1   7       13.09       13.12      1.60 o 
  -2  -1   7      553.19      548.76     13.63 o 
  -1  -1   7       54.97       57.64      2.14 o 
   0  -1   7      894.51      923.81     15.83 o 
   1  -1   7     1486.37     1506.74     34.64 o 
   2  -1   7      283.76      313.36      9.12 o 
   3  -1   7      617.31      617.46     16.17 o 
   4  -1   7      118.39      109.76      4.96 o 
   5  -1   7       58.26       49.55      3.75 o 
   6  -1   7       17.50       23.53      3.62 o 
  -6   0   7        0.01       -2.84      1.89 o 
  -5   0   7       36.19       37.86      2.43 o 
  -4   0   7      104.89      107.69      3.47 o 
  -3   0   7        0.59        1.86      1.00 o 
  -2   0   7      730.07      767.07     13.49 o 
  -1   0   7      765.04      804.07     10.98 o 
   0   0   7        3.03        3.85      0.56 o 
   1   0   7        0.04        0.49      0.74 o 
   2   0   7      585.44      573.37     14.52 o 
   3   0   7        0.73        1.01      1.21 o 
   4   0   7      516.27      483.96     13.46 o 
   5   0   7        0.06       -1.14      1.63 o 
   6   0   7        3.34        4.26      2.32 o 
  -6   1   7        7.55        3.69      3.10 o 
  -5   1   7        0.00       -0.13      1.41 o 
  -4   1   7       52.74       53.14      2.35 o 
  -3   1   7       46.19       41.13      1.91 o 
  -2   1   7      365.09      375.98      5.68 o 
  -1   1   7       85.74       90.03      2.22 o 
   0   1   7       22.18       23.50      1.83 o 
   1   1   7      347.83      359.63      5.41 o 
   2   1   7       40.45       48.53      1.87 o 
   3   1   7        9.12        8.43      1.14 o 
   4   1   7       39.87       39.32      3.07 o 
   5   1   7       26.95       34.98      3.36 o 
   6   1   7       48.70       48.77      3.98 o 
  -6   2   7       11.07        2.48      2.79 o 
  -5   2   7        9.55        7.05      2.45 o 
  -4   2   7       21.51       20.61      3.13 o 
  -3   2   7       73.75       72.83      4.47 o 
  -2   2   7        0.35       -0.41      0.79 o 
  -1   2   7       26.77       28.36      1.09 o 
   0   2   7      148.74      130.60      2.43 o 
   1   2   7       56.13       59.71      2.18 o 
   2   2   7     2083.48     2161.74     28.09 o 
   3   2   7      254.37      254.61      9.66 o 
   4   2   7      515.98      515.11      9.85 o 
   5   2   7        9.36        8.45      2.30 o 
   6   2   7        5.73        3.64      2.40 o 
  -5   3   7        6.14       10.46      3.15 o 
  -4   3   7        0.00        1.63      2.07 o 
  -3   3   7      142.65      137.95      5.94 o 
  -2   3   7        1.10        1.21      1.37 o 
  -1   3   7      359.30      351.85     10.20 o 
   0   3   7      722.71      755.65     10.38 o 
   1   3   7      401.62      411.15      6.08 o 
   2   3   7        0.12       -0.10      0.55 o 
   3   3   7       13.57       15.44      4.90 o 
   4   3   7        5.53        5.48      1.35 o 
   5   3   7        5.45        4.07      1.39 o 
   6   3   7       90.67       81.63      4.93 o 
  -5   4   7        1.72       -0.98      2.45 o 
  -4   4   7       18.95       19.45      3.38 o 
  -3   4   7       95.92       97.86      5.17 o 
  -2   4   7        0.25       -0.59      1.55 o 
  -1   4   7       18.50       17.75      2.27 o 
   0   4   7      105.57      114.48      3.24 o 
   1   4   7        0.86        1.14      0.86 o 
   2   4   7        3.39        0.66      0.81 o 
   3   4   7      243.79      241.82      6.01 o 
   4   4   7      144.15      136.74      3.96 o 
   5   4   7       81.40       77.29      3.15 o 
   6   4   7        6.80        3.13      1.85 o 
  -4   5   7        1.70       -3.05      2.53 o 
  -3   5   7        0.37       -3.14      2.09 o 
  -2   5   7        0.15       -1.16      1.89 o 
  -1   5   7       27.22       33.09      3.25 o 
   0   5   7      100.79       94.87      3.09 o 
   1   5   7       60.38       57.70      2.37 o 
   2   5   7      367.29      373.31     10.98 o 
   3   5   7      124.41      105.41      3.30 o 
   4   5   7      240.13      260.89      6.16 o 
   5   5   7        7.90        6.19      1.71 o 
  -4   6   7        0.48        2.30      3.02 o 
  -3   6   7        3.66        4.68      2.61 o 
  -2   6   7      107.59       92.77      5.17 o 
  -1   6   7      497.76      536.01     15.60 o 
   0   6   7      399.18      376.65     11.47 o 
   1   6   7      194.59      201.42      5.14 o 
   2   6   7       75.03       58.18      3.85 o 
   3   6   7       49.11       52.91      3.75 o 
   4   6   7       15.67       16.17      2.97 o 
   5   6   7        3.66        2.94      2.45 o 
  -3   7   7        1.35        1.19      2.82 o 
  -2   7   7       10.28       11.16      3.25 o 
  -1   7   7      195.40      185.53      7.67 o 
   0   7   7        0.25       -2.45      1.91 o 
   1   7   7        2.52        3.10      1.77 o 
   2   7   7        0.84        3.95      2.32 o 
   3   7   7       14.51       13.90      2.79 o 
   4   7   7       27.80       21.88      3.56 o 
  -1   8   7        5.53        9.82      3.31 o 
   0   8   7       26.07       29.91      4.26 o 
   1   8   7        6.08        4.06      3.15 o 
   2   8   7       11.36       14.31      3.25 o 
   3   8   7       15.43        8.03      3.13 o 
  -2  -6   8       53.71       48.72      4.34 o 
  -1  -6   8       83.48       91.63      5.79 o 
   0  -6   8        5.13        3.05      2.53 o 
   1  -6   8        3.27        4.47      2.74 o 
   2  -6   8       40.40       44.79      3.31 o 
  -4  -5   8       63.80       63.46      3.32 o 
  -3  -5   8        0.02        2.71      2.56 o 
  -2  -5   8        0.12       -0.41      2.09 o 
  -1  -5   8        5.21        8.81      2.45 o 
   0  -5   8        1.08       -2.14      2.14 o 
   1  -5   8        0.34       -0.67      2.09 o 
   2  -5   8        2.35       -2.76      2.43 o 
   3  -5   8        3.13        0.65      1.81 o 
  -4  -4   8       33.00       40.79      4.26 o 
  -3  -4   8       69.00       70.55      4.37 o 
  -2  -4   8        0.91       -0.31      1.83 o 
  -1  -4   8       15.85       19.17      2.71 o 
   0  -4   8       49.23       42.88      3.46 o 
   1  -4   8       26.44       25.83      3.18 o 
   2  -4   8        1.37        2.58      2.20 o 
   3  -4   8      215.20      214.00      5.76 o 
   4  -4   8        1.70        3.60      1.80 o 
  -5  -3   8        0.09       -2.69      1.79 o 
  -4  -3   8       12.67       12.45      2.00 o 
  -3  -3   8        9.35        7.78      2.40 o 
  -2  -3   8       16.62       15.01      2.25 o 
  -1  -3   8        6.88        7.67      1.89 o 
   0  -3   8      366.71      350.79     10.72 o 
   1  -3   8      515.38      523.92     14.62 o 
   2  -3   8      483.29      477.32     13.64 o 
   3  -3   8       83.44       95.43      4.91 o 
   4  -3   8       24.99       28.62      3.41 o 
   5  -3   8        2.79        7.39      2.53 o 
  -5  -2   8        8.65        6.43      2.10 o 
  -4  -2   8        4.06        1.85      1.56 o 
  -3  -2   8        0.67       -0.54      2.07 o 
  -2  -2   8      234.49      233.17      7.44 o 
  -1  -2   8       11.87       11.29      1.86 o 
   0  -2   8       34.86       35.78      2.92 o 
   1  -2   8        6.44        3.00      1.63 o 
   2  -2   8      304.45      302.45      9.45 o 
   3  -2   8      310.50      301.71      9.71 o 
   4  -2   8       33.90       42.24      3.41 o 
   5  -2   8       59.92       53.68      4.00 o 
  -5  -1   8        4.88        6.75      3.76 o 
  -4  -1   8        2.83        3.23      1.51 o 
  -3  -1   8       13.25       14.43      3.80 o 
  -2  -1   8       95.16       90.58      2.98 o 
  -1  -1   8       18.19       23.98      2.12 o 
   0  -1   8      129.30      127.72      3.47 o 
   1  -1   8       21.94       20.80      2.25 o 
   2  -1   8       95.61       94.68      4.39 o 
   3  -1   8      181.99      175.59      6.51 o 
   4  -1   8        0.10        1.11      1.58 o 
   5  -1   8      215.79      194.70      7.72 o 
   6  -1   8       22.10       16.74      3.49 o 
  -6   0   8        0.00        1.90      2.13 o 
  -5   0   8       11.79       12.48      2.09 o 
  -4   0   8        2.19        1.35      1.78 o 
  -3   0   8       55.81       56.28      3.02 o 
  -2   0   8        6.56        9.23      1.33 o 
  -1   0   8      770.64      784.14     10.88 o 
   0   0   8      537.47      542.74      7.86 o 
   1   0   8     1407.39     1482.79     19.72 o 
   2   0   8      862.77      810.77     19.89 o 
   3   0   8      105.75      100.54      4.57 o 
   4   0   8      511.07      481.27     13.54 o 
   5   0   8       86.91       79.98      4.70 o 
   6   0   8        0.83        1.37      2.35 o 
  -6   1   8        1.87        2.66      3.02 o 
  -5   1   8        0.17       -0.98      2.51 o 
  -4   1   8        1.43        1.81      1.26 o 
  -3   1   8       69.66       80.40      2.81 o 
  -2   1   8      301.22      319.56      9.89 o 
  -1   1   8      502.28      501.82      7.31 o 
   0   1   8      234.23      219.56      3.74 o 
   1   1   8       32.13       38.20      1.33 o 
   2   1   8      118.46      112.21      4.47 o 
   3   1   8        0.63        0.47      0.87 o 
   4   1   8       37.70       41.36      3.05 o 
   5   1   8       10.42        6.04      2.07 o 
   6   1   8       35.54       38.98      3.62 o 
  -5   2   8        7.53        5.73      2.87 o 
  -4   2   8       23.76       17.72      3.10 o 
  -3   2   8       14.23       14.88      2.71 o 
  -2   2   8       19.83       18.63      1.58 o 
  -1   2   8      114.72      123.04      2.47 o 
   0   2   8      664.58      634.47      8.95 o 
   1   2   8        8.00        6.46      1.07 o 
   2   2   8      196.07      180.20      3.26 o 
   3   2   8        4.32        4.49      1.08 o 
   4   2   8       57.61       61.08      2.54 o 
   5   2   8        5.16        4.26      1.89 o 
   6   2   8       29.54       29.99      3.93 o 
  -5   3   8       18.83       19.01      3.33 o 
  -4   3   8        2.49        0.31      2.09 o 
  -3   3   8      445.45      457.35     13.69 o 
  -2   3   8       58.26       57.74      3.54 o 
  -1   3   8       56.99       53.02      2.18 o 
   0   3   8       77.60       75.98      1.78 o 
   1   3   8      263.78      270.53      4.39 o 
   2   3   8       41.11       41.25      3.14 o 
   3   3   8     1021.73     1009.25     17.20 o 
   4   3   8       75.11       73.97      2.81 o 
   5   3   8        4.51        3.71      1.57 o 
   6   3   8      109.29      107.85      5.66 o 
  -5   4   8        0.05       -4.22      2.82 o 
  -4   4   8       25.00       23.25      3.46 o 
  -3   4   8        0.04       -0.10      1.94 o 
  -2   4   8       19.28       20.05      2.74 o 
  -1   4   8       27.65       26.07      2.74 o 
   0   4   8      282.33      286.73      6.18 o 
   1   4   8      449.37      434.14      8.37 o 
   2   4   8        8.53        4.92      1.01 o 
   3   4   8      237.52      244.58      5.57 o 
   4   4   8        1.09       -0.28      2.16 o 
   5   4   8        2.25        1.45      2.08 o 
   6   4   8      104.22      108.35      4.19 o 
  -4   5   8       11.94       10.20      3.41 o 
  -3   5   8        7.69        4.21      2.63 o 
  -2   5   8       10.83       11.39      2.82 o 
  -1   5   8        0.05        0.18      1.73 o 
   0   5   8       40.13       37.14      2.12 o 
   1   5   8       68.50       65.86      2.56 o 
   2   5   8       52.23       48.72      3.49 o 
   3   5   8      274.52      274.37      9.14 o 
   4   5   8       39.79       50.31      3.27 o 
   5   5   8        6.35        5.89      1.83 o 
  -4   6   8        5.44       -0.23      2.76 o 
  -3   6   8       24.79       31.18      4.03 o 
  -2   6   8        2.11        1.19      2.48 o 
  -1   6   8      186.32      197.08      7.75 o 
   0   6   8       20.08       17.50      2.01 o 
   1   6   8       22.85       24.55      2.07 o 
   2   6   8       52.71       51.07      3.67 o 
   3   6   8       34.95       33.74      3.67 o 
   4   6   8        9.51        6.59      2.32 o 
   5   6   8       33.59       44.51      4.47 o 
  -3   7   8        0.01        0.41      2.84 o 
  -2   7   8       30.02       33.69      4.39 o 
  -1   7   8        0.27        0.49      2.43 o 
   0   7   8        5.51        5.27      2.34 o 
   1   7   8        8.59        3.49      2.25 o 
   2   7   8      108.02       88.27      4.99 o 
   3   7   8      128.81      137.04      6.56 o 
   4   7   8       28.17       23.33      3.62 o 
  -1   8   8       23.77       29.29      4.29 o 
   0   8   8       68.04       76.96      5.27 o 
   1   8   8       22.46       19.27      3.69 o 
   2   8   8       16.71       17.46      3.56 o 
  -1  -6   9       17.86       22.89      3.77 o 
   0  -6   9       33.00       40.89      4.80 o 
   1  -6   9        0.01       -2.25      2.74 o 
  -3  -5   9        2.52        0.98      2.51 o 
  -2  -5   9        0.01       -1.63      2.09 o 
  -1  -5   9       10.03       14.78      3.10 o 
   0  -5   9       11.33        9.61      3.00 o 
   1  -5   9        0.30        0.88      2.25 o 
   2  -5   9       61.73       64.82      4.73 o 
   3  -5   9       24.60       21.13      2.57 o 
  -4  -4   9        5.14        3.88      2.42 o 
  -3  -4   9        6.03        3.80      2.14 o 
  -2  -4   9        2.54        2.01      2.14 o 
  -1  -4   9       49.81       43.48      3.59 o 
   0  -4   9        3.51        3.05      2.12 o 
   1  -4   9       31.82       34.98      3.67 o 
   2  -4   9       34.33       38.57      3.95 o 
   3  -4   9        4.34        6.97      2.51 o 
   4  -4   9        0.08       -1.58      2.43 o 
  -5  -3   9        0.03        0.74      2.09 o 
  -4  -3   9       46.22       51.07      3.06 o 
  -3  -3   9        0.21        0.31      1.86 o 
  -2  -3   9       48.51       42.62      3.38 o 
  -1  -3   9       43.86       39.52      3.44 o 
   0  -3   9       81.01       86.64      4.65 o 
   1  -3   9      349.72      352.91     11.03 o 
   2  -3   9       20.73       16.61      2.69 o 
   3  -3   9        5.85        6.43      2.38 o 
   4  -3   9       41.39       48.18      4.16 o 
  -5  -2   9       49.10       56.69      3.32 o 
  -4  -2   9        7.04        8.95      2.20 o 
  -3  -2   9       15.58       12.25      1.83 o 
  -2  -2   9      193.33      199.48      5.11 o 
  -1  -2   9        7.42        6.46      1.83 o 
   0  -2   9       76.04       69.18      3.90 o 
   1  -2   9       70.25       63.60      3.82 o 
   2  -2   9       43.54       43.01      3.31 o 
   3  -2   9      109.54      115.76      5.45 o 
   4  -2   9      162.63      164.87      7.00 o 
   5  -2   9       11.02       10.90      2.66 o 
  -5  -1   9       14.14       12.13      2.24 o 
  -4  -1   9        9.36       11.55      1.95 o 
  -3  -1   9        9.10        8.64      2.12 o 
  -2  -1   9       40.63       40.36      2.16 o 
  -1  -1   9        0.04       -0.06      1.68 o 
   0  -1   9        1.27        1.96      1.30 o 
   1  -1   9      105.32      109.79      4.75 o 
   2  -1   9        0.01       -1.52      1.47 o 
   3  -1   9       18.03       15.03      2.35 o 
   4  -1   9        3.65        3.44      1.91 o 
   5  -1   9        3.28        5.42      2.40 o 
  -5   0   9        0.62       -1.79      1.74 o 
  -4   0   9        0.01        0.41      1.47 o 
  -3   0   9       21.01       19.82      6.50 o 
  -2   0   9       13.44       10.95      1.42 o 
  -1   0   9       11.69        9.20      1.58 o 
   0   0   9      600.29      567.38      8.31 o 
   1   0   9       14.56       21.95      1.64 o 
   2   0   9      189.55      182.51      6.33 o 
   3   0   9       25.99       20.05      2.53 o 
   4   0   9       69.11       64.20      3.87 o 
   5   0   9        3.91        2.30      2.27 o 
   6   0   9        7.12        9.25      3.07 o 
  -5   1   9       10.52        9.51      3.13 o 
  -4   1   9        0.02        0.31      1.41 o 
  -3   1   9      981.34      949.36     26.97 o 
  -2   1   9        4.98        2.92      1.01 o 
  -1   1   9      109.79      114.78      2.48 o 
   0   1   9      141.72      142.35      2.85 o 
   1   1   9       16.90       13.48      1.28 o 
   2   1   9        2.57        3.25      0.98 o 
   3   1   9      113.18      111.97      3.39 o 
   4   1   9      226.64      211.75      7.57 o 
   5   1   9       35.35       35.11      3.25 o 
   6   1   9      191.42      195.17      8.21 o 
  -5   2   9        0.53        1.89      2.82 o 
  -4   2   9       16.69       18.26      3.23 o 
  -3   2   9      158.08      155.59      6.56 o 
  -2   2   9        4.01        2.14      1.81 o 
  -1   2   9      107.17      108.42      2.39 o 
   0   2   9       17.90       17.38      1.79 o 
   1   2   9      154.22      146.54      2.92 o 
   2   2   9       25.95       22.32      1.21 o 
   3   2   9      695.93      661.62     12.02 o 
   4   2   9       68.62       62.02      2.64 o 
   5   2   9       59.85       46.99      3.67 o 
   6   2   9       10.30       12.09      2.87 o 
  -5   3   9        1.19        4.86      3.05 o 
  -4   3   9       12.35       10.00      2.76 o 
  -3   3   9        7.06        2.45      2.25 o 
  -2   3   9        4.62        4.05      1.23 o 
  -1   3   9       38.16       42.47      2.10 o 
   0   3   9      189.43      191.54      4.48 o 
   1   3   9      288.30      294.91      4.81 o 
   2   3   9      361.05      362.10      7.15 o 
   3   3   9      602.15      587.59     10.89 o 
   4   3   9       41.15       45.36      2.38 o 
   5   3   9        9.39        4.27      1.65 o 
   6   3   9        3.05        1.55      2.74 o 
  -5   4   9        2.18        5.42      3.10 o 
  -4   4   9       24.48       27.25      3.69 o 
  -3   4   9       11.37       13.25      2.82 o 
  -2   4   9       63.70       70.24      4.26 o 
  -1   4   9      700.12      724.95     19.39 o 
   0   4   9      244.78      245.84      5.60 o 
   1   4   9      346.35      358.61      7.29 o 
   2   4   9       43.74       46.37      3.15 o 
   3   4   9       74.99       81.85      2.98 o 
   4   4   9        0.36        0.05      1.21 o 
   5   4   9       26.92       33.11      3.90 o 
  -4   5   9        8.92       11.03      3.33 o 
  -3   5   9        8.25        6.46      2.69 o 
  -2   5   9       71.02       63.29      4.34 o 
  -1   5   9        3.06        1.70      1.91 o 
   0   5   9        0.74        0.10      1.18 o 
   1   5   9        4.04        6.63      1.47 o 
   2   5   9        0.14        0.23      1.68 o 
   3   5   9       38.33       29.97      3.23 o 
   4   5   9       85.68       83.11      4.86 o 
   5   5   9       31.82       39.04      2.90 o 
  -3   6   9       19.42       17.64      3.93 o 
  -2   6   9        0.97       -0.15      2.43 o 
  -1   6   9       61.89       67.73      4.73 o 
   0   6   9        6.45        4.62      2.23 o 
   1   6   9        0.40       -0.19      1.35 o 
   2   6   9        1.73        1.21      1.86 o 
   3   6   9       14.85       17.88      2.94 o 
   4   6   9       58.30       55.72      4.29 o 
  -2   7   9        0.21       -3.13      2.56 o 
  -1   7   9       17.42       17.13      3.46 o 
   0   7   9       29.52       38.75      2.99 o 
   1   7   9      143.95      149.19      6.85 o 
   2   7   9       19.90       27.15      3.44 o 
   3   7   9       77.51       76.18      4.93 o 
   4   7   9       11.81        6.66      3.25 o 
   0   8   9       21.12       30.32      2.93 o 
   1   8   9        1.39       -0.05      2.94 o 
   2   8   9        6.26        6.17      3.18 o 
  -2  -5  10       24.86       37.41      4.47 o 
  -1  -5  10        1.86        1.63      2.66 o 
   0  -5  10       82.07       78.09      5.17 o 
   1  -5  10       57.11       62.10      4.75 o 
   2  -5  10        9.10       15.84      3.25 o 
  -3  -4  10       34.69       35.91      4.11 o 
  -2  -4  10       15.87       18.39      2.97 o 
  -1  -4  10       11.04       13.64      2.84 o 
   0  -4  10        0.93        1.52      2.17 o 
   1  -4  10       49.18       55.44      4.37 o 
   2  -4  10       30.01       39.68      4.34 o 
   3  -4  10        0.41        7.16      2.84 o 
  -4  -3  10        1.31        3.15      2.38 o 
  -3  -3  10       23.57       15.71      3.00 o 
  -2  -3  10        0.21       -0.98      1.81 o 
  -1  -3  10        0.11       -0.57      1.86 o 
   0  -3  10        1.75        0.21      1.81 o 
   1  -3  10       89.44       84.16      4.78 o 
   2  -3  10       35.07       40.69      3.85 o 
   3  -3  10        0.40       -0.44      1.86 o 
   4  -3  10       40.57       52.03      4.93 o 
  -5  -2  10        2.19        1.54      2.79 o 
  -4  -2  10        0.01       -1.70      1.84 o 
  -3  -2  10       19.50       14.37      4.28 o 
  -2  -2  10       36.57       39.35      4.25 o 
  -1  -2  10      104.43       98.14      4.86 o 
   0  -2  10      122.12      118.29      5.35 o 
   1  -2  10      363.00      364.14     11.21 o 
   2  -2  10      114.64      115.06      5.53 o 
   3  -2  10       30.58       28.31      3.44 o 
   4  -2  10       81.65       88.94      5.11 o 
   5  -2  10      157.40      171.27      7.70 o 
  -5  -1  10        0.28        0.08      2.07 o 
  -4  -1  10       10.68       11.49      2.04 o 
  -3  -1  10       80.83       85.17      3.26 o 
  -2  -1  10       27.05       31.40      1.99 o 
  -1  -1  10      271.42      286.28      6.53 o 
   0  -1  10      184.53      186.45      4.79 o 
   1  -1  10      136.71      140.25      5.79 o 
   2  -1  10      303.23      309.56      9.82 o 
   3  -1  10      112.13      108.89      5.32 o 
   4  -1  10       37.17       33.27      3.54 o 
   5  -1  10        4.09        2.25      2.30 o 
  -5   0  10        2.26       -0.75      2.53 o 
  -4   0  10        0.95        0.63      1.74 o 
  -3   0  10       24.34       23.21      2.03 o 
  -2   0  10      191.68      183.54      6.38 o 
  -1   0  10        5.23        3.81      1.23 o 
   0   0  10      234.43      234.24      4.23 o 
   1   0  10      249.36      243.63      7.83 o 
   2   0  10      104.81      104.34      4.65 o 
   3   0  10       58.95       59.36      3.75 o 
   4   0  10       30.54       21.54      2.84 o 
   5   0  10        6.60        5.76      2.25 o 
  -5   1  10       10.57       10.75      3.18 o 
  -4   1  10        9.17        8.03      2.66 o 
  -3   1  10      230.46      238.23      8.89 o 
  -2   1  10       44.83       43.25      2.16 o 
  -1   1  10        6.64       10.24      3.99 o 
   0   1  10       10.24        7.61      1.23 o 
   1   1  10       41.71       38.34      1.52 o 
   2   1  10       18.33       16.75      1.56 o 
   3   1  10      336.63      339.39      7.22 o 
   4   1  10       69.38       77.19      4.31 o 
   5   1  10       52.26       46.71      3.75 o 
  -5   2  10        0.19       -2.71      2.84 o 
  -4   2  10        8.57       10.38      2.92 o 
  -3   2  10       10.89       12.04      2.61 o 
  -2   2  10       46.67       48.33      3.49 o 
  -1   2  10       27.72       28.97      3.62 o 
   0   2  10      118.01      116.49      2.61 o 
   1   2  10      924.18      919.17     12.85 o 
   2   2  10      144.39      147.64      3.87 o 
   3   2  10      413.52      400.36      8.15 o 
   4   2  10       17.35       16.51      1.89 o 
   5   2  10       46.23       43.66      3.69 o 
  -5   3  10        0.17        2.35      3.05 o 
  -4   3  10        3.12        4.13      2.74 o 
  -3   3  10       11.85        9.87      2.48 o 
  -2   3  10       55.67       53.16      3.64 o 
  -1   3  10       90.01       87.30      2.98 o 
   0   3  10       99.80       94.72      2.97 o 
   1   3  10       29.64       29.66      3.09 o 
   2   3  10       65.73       70.99      2.58 o 
   3   3  10       52.00       48.86      2.40 o 
   4   3  10        5.57        4.70      1.54 o 
   5   3  10       46.85       46.23      3.66 o 
  -4   4  10       38.60       37.61      4.34 o 
  -3   4  10        0.01       -0.85      2.25 o 
  -2   4  10       29.51       29.46      2.33 o 
  -1   4  10      167.54      187.14      4.89 o 
   0   4  10        1.88       -0.45      1.08 o 
   1   4  10        3.70        5.16      1.34 o 
   2   4  10        0.85        0.90      1.63 o 
   3   4  10        2.17        1.36      1.24 o 
   4   4  10        6.42        4.13      1.90 o 
   5   4  10       40.45       44.10      4.15 o 
  -4   5  10        0.07        1.58      2.97 o 
  -3   5  10        0.79        1.34      2.48 o 
  -2   5  10        7.40        6.70      1.84 o 
  -1   5  10        3.67        5.28      1.63 o 
   0   5  10       90.46       85.97      3.21 o 
   1   5  10       29.77       31.45      3.13 o 
   2   5  10      353.95      322.94     10.36 o 
   3   5  10      211.58      226.50      8.37 o 
   4   5  10       52.38       46.19      3.90 o 
   5   5  10      180.73      204.99      8.52 o 
  -3   6  10       19.37       21.57      3.80 o 
  -2   6  10       47.06       44.95      4.16 o 
  -1   6  10      214.27      221.84      6.09 o 
   0   6  10       42.52       43.27      2.79 o 
   1   6  10      205.43      198.06      7.65 o 
   2   6  10       31.36       38.28      3.80 o 
   3   6  10        4.87        6.10      2.56 o 
   4   6  10        0.19       -0.03      2.76 o 
  -2   7  10      153.32      145.88      7.44 o 
  -1   7  10       10.64        7.36      4.55 o 
   0   7  10       20.09       24.60      3.62 o 
   1   7  10        4.45        8.24      2.89 o 
   2   7  10        1.17       -0.03      2.20 o 
   3   7  10        0.40        3.44      2.63 o 
   1   8  10        0.08        0.36      3.00 o 
  -1  -5  11        0.07        2.17      2.84 o 
   0  -5  11        1.21       -0.10      2.84 o 
   1  -5  11        2.21       -0.21      2.92 o 
  -3  -4  11        0.71       -2.40      2.51 o 
  -2  -4  11        3.03        1.76      2.58 o 
  -1  -4  11       15.16       22.22      3.36 o 
   0  -4  11       15.71       22.53      3.54 o 
   1  -4  11        2.04        0.80      2.63 o 
   2  -4  11      114.57      129.06      6.74 o 
   3  -4  11        2.65        7.08      3.05 o 
  -4  -3  11        0.00        0.88      2.56 o 
  -3  -3  11        1.07        0.39      2.14 o 
  -2  -3  11        1.64       -0.08      2.12 o 
  -1  -3  11       31.53       33.84      3.69 o 
   0  -3  11       85.33       82.98      4.88 o 
   1  -3  11      243.82      248.15      9.12 o 
   2  -3  11        0.45       -0.13      2.32 o 
   3  -3  11        3.71        0.28      2.17 o 
  -4  -2  11        0.32        0.56      1.54 o 
  -3  -2  11        5.40        1.73      1.48 o 
  -2  -2  11       18.05       19.43      2.11 o 
  -1  -2  11        3.47        2.27      2.12 o 
   0  -2  11       81.92       87.65      4.88 o 
   1  -2  11       72.75       65.54      4.39 o 
   2  -2  11      140.75      136.99      6.17 o 
   3  -2  11       15.71       11.88      2.69 o 
   4  -2  11        5.47        6.97      2.63 o 
  -4  -1  11        0.80        0.79      1.79 o 
  -3  -1  11       50.42       51.42      2.88 o 
  -2  -1  11        0.13       -0.17      2.09 o 
  -1  -1  11       19.78       23.40      2.13 o 
   0  -1  11      146.12      144.51      5.94 o 
   1  -1  11      195.57      193.49      7.21 o 
   2  -1  11       86.04       86.13      4.73 o 
   3  -1  11       61.00       62.70      4.11 o 
   4  -1  11      238.46      223.66      8.58 o 
   5  -1  11       55.35       55.21      4.57 o 
  -5   0  11        0.62        0.80      2.97 o 
  -4   0  11        9.14        9.41      2.11 o 
  -3   0  11        7.38        8.05      1.70 o 
  -2   0  11      109.80      112.04      3.71 o 
  -1   0  11      100.46      102.40      3.42 o 
   0   0  11      378.71      387.15      8.07 o 
   1   0  11      134.99      128.52      5.42 o 
   2   0  11       24.88       27.98      3.05 o 
   3   0  11      302.47      297.44      9.82 o 
   4   0  11        0.92       -1.94      1.81 o 
   5   0  11        0.21        0.67      2.27 o 
  -5   1  11        0.17        3.23      2.82 o 
  -4   1  11        0.83       -2.61      2.45 o 
  -3   1  11       23.33       21.11      3.23 o 
  -2   1  11        0.64       -0.06      1.52 o 
  -1   1  11       52.08       57.90      2.53 o 
   0   1  11       90.91       91.53      2.39 o 
   1   1  11      104.91      108.41      2.87 o 
   2   1  11       38.87       37.27      3.36 o 
   3   1  11      110.90      104.34      4.91 o 
   4   1  11       56.58       57.79      4.03 o 
   5   1  11        5.37        2.32      2.45 o 
  -5   2  11        0.05        2.32      2.82 o 
  -4   2  11        2.76        3.41      2.58 o 
  -3   2  11       46.75       44.38      3.95 o 
  -2   2  11       87.08       99.02      5.22 o 
  -1   2  11      247.42      231.52      8.14 o 
   0   2  11        2.00        2.54      1.65 o 
   1   2  11      219.51      215.45      4.03 o 
   2   2  11       31.92       37.08      2.11 o 
   3   2  11       25.14       29.98      2.21 o 
   4   2  11        9.85        7.64      1.67 o 
   5   2  11       92.35      101.42      5.50 o 
  -4   3  11       51.94       46.96      4.44 o 
  -3   3  11       20.29       22.66      3.28 o 
  -2   3  11        3.69        1.60      2.12 o 
  -1   3  11        8.10        6.51      1.43 o 
   0   3  11       29.45       32.62      2.02 o 
   1   3  11       33.43       34.64      2.05 o 
   2   3  11      430.96      439.21      8.59 o 
   3   3  11        8.74        6.22      1.47 o 
   4   3  11        6.85        4.62      1.44 o 
   5   3  11       41.33       45.37      2.78 o 
  -4   4  11       17.29       14.39      3.46 o 
  -3   4  11        0.87        0.77      2.51 o 
  -2   4  11        4.02        4.96      2.45 o 
  -1   4  11       20.02       21.33      2.07 o 
   0   4  11       11.76        9.96      1.54 o 
   1   4  11       29.50       34.41      2.17 o 
   2   4  11        2.37       -0.41      1.89 o 
   3   4  11        5.11        7.62      2.45 o 
   4   4  11       23.52       18.20      2.08 o 
   5   4  11      105.04      120.61      4.30 o 
  -3   5  11        0.33       -2.01      2.76 o 
  -2   5  11       14.73       18.54      2.32 o 
  -1   5  11        2.43        0.79      3.64 o 
   0   5  11      100.88      104.81      3.68 o 
   1   5  11       64.55       70.55      4.29 o 
   2   5  11      224.72      220.46      8.11 o 
   3   5  11       99.19      105.40      5.63 o 
   4   5  11        0.83        0.98      2.43 o 
  -3   6  11        6.52        6.30      3.15 o 
  -2   6  11       56.40       56.61      3.32 o 
  -1   6  11       42.09       41.75      3.03 o 
   0   6  11        9.55        8.27      1.92 o 
   1   6  11       21.12       20.90      3.23 o 
   2   6  11       68.44       75.23      4.80 o 
   3   6  11        0.34       -2.09      2.35 o 
   4   6  11       49.29       53.16      4.75 o 
  -1   7  11        8.41        6.61      2.34 o 
   0   7  11        8.20        4.06      3.90 o 
   1   7  11       24.19       24.88      3.80 o 
   2   7  11        0.08        2.58      2.92 o 
   3   7  11       57.98       47.15      4.26 o 
  -2  -4  12        1.42        2.53      3.05 o 
  -1  -4  12        6.00        5.27      2.84 o 
   0  -4  12        0.46        0.85      2.76 o 
   1  -4  12        0.14       -1.29      2.40 o 
   2  -4  12       24.16       34.44      4.37 o 
  -3  -3  12        2.21        2.48      2.71 o 
  -2  -3  12        0.05        2.27      2.61 o 
  -1  -3  12       32.92       36.30      4.21 o 
   0  -3  12      124.63      121.16      6.17 o 
   1  -3  12        4.05        1.29      2.38 o 
   2  -3  12        6.14        4.88      2.58 o 
   3  -3  12       40.95       42.55      4.57 o 
  -4  -2  12        0.86        0.91      1.90 o 
  -3  -2  12       19.11       17.99      2.30 o 
  -2  -2  12        2.61        0.85      1.89 o 
  -1  -2  12       11.28        7.21      2.45 o 
   0  -2  12        1.04        0.90      2.07 o 
   1  -2  12        2.98        2.43      2.53 o 
   2  -2  12       22.03       25.63      3.36 o 
   3  -2  12       58.81       69.98      4.86 o 
   4  -2  12        3.40       -0.77      2.82 o 
  -4  -1  12        1.86       -2.68      1.79 o 
  -3  -1  12       18.26       20.42      3.73 o 
  -2  -1  12        5.01        6.84      1.83 o 
  -1  -1  12       10.65        9.51      1.68 o 
   0  -1  12        3.92        5.35      2.04 o 
   1  -1  12       16.19       17.98      2.76 o 
   2  -1  12        1.07       -0.72      2.12 o 
   3  -1  12       37.84       42.29      3.80 o 
   4  -1  12       10.84       12.81      3.00 o 
  -4   0  12        1.04       -0.31      2.66 o 
  -3   0  12        4.11        3.13      2.18 o 
  -2   0  12       17.48       22.32      6.29 o 
  -1   0  12      111.63      111.29      3.67 o 
   0   0  12       38.14       39.74      3.49 o 
   1   0  12       79.27       81.27      4.47 o 
   2   0  12       79.88       71.12      4.24 o 
   3   0  12       60.26       55.77      3.93 o 
   4   0  12       65.39       66.16      4.42 o 
  -4   1  12      116.65      109.09      6.20 o 
  -3   1  12        6.50       11.65      2.82 o 
  -2   1  12       10.70        8.47      2.56 o 
  -1   1  12        1.57        2.21      1.29 o 
   0   1  12        2.93        0.62      0.95 o 
   1   1  12       28.14       26.53      2.16 o 
   2   1  12       50.36       48.36      2.40 o 
   3   1  12       35.04       37.72      3.33 o 
   4   1  12       29.44       31.41      3.46 o 
   5   1  12       86.24       79.51      5.30 o 
  -4   2  12       91.69       77.01      5.27 o 
  -3   2  12        0.69        2.58      2.40 o 
  -2   2  12       11.99       12.17      2.66 o 
  -1   2  12        6.42        7.34      2.14 o 
   0   2  12        1.08        0.74      1.22 o 
   1   2  12       40.62       40.89      1.75 o 
   2   2  12       24.80       22.47      4.24 o 
   3   2  12      222.69      221.28      5.59 o 
   4   2  12        1.58        1.69      1.59 o 
   5   2  12       91.53      112.53      5.99 o 
  -4   3  12        0.96        1.11      2.79 o 
  -3   3  12        0.10       -0.85      2.38 o 
  -2   3  12       21.49       21.96      3.15 o 
  -1   3  12        3.41        3.54      2.27 o 
   0   3  12      254.81      256.07      9.36 o 
   1   3  12       30.84       33.91      3.16 o 
   2   3  12      825.73      812.06     20.77 o 
   3   3  12        1.34        3.56      2.70 o 
   4   3  12       31.10       26.78      2.31 o 
   5   3  12       15.22        9.75      2.10 o 
  -3   4  12        7.15       11.68      3.23 o 
  -2   4  12       53.99       53.19      4.34 o 
  -1   4  12      170.20      161.44      4.64 o 
   0   4  12       36.35       33.56      2.20 o 
   1   4  12       17.34       19.35      1.92 o 
   2   4  12       58.22       65.33      4.16 o 
   3   4  12        1.67        1.11      2.04 o 
   4   4  12       28.53       35.60      3.90 o 
  -3   5  12        4.18        3.46      3.02 o 
  -2   5  12       14.14       14.75      3.51 o 
  -1   5  12        0.77       -2.16      1.60 o 
   0   5  12       28.07       28.30      2.40 o 
   1   5  12       15.46       14.85      3.02 o 
   2   5  12       29.30       26.04      3.38 o 
   3   5  12       68.60       66.68      4.57 o 
   4   5  12        0.73       -1.39      2.53 o 
  -2   6  12       31.37       33.63      3.15 o 
  -1   6  12        4.94        5.88      2.22 o 
   0   6  12        0.01       -1.19      3.33 o 
   1   6  12        5.76        4.08      2.45 o 
   2   6  12        5.07        9.25      2.79 o 
   3   6  12        3.43        3.82      2.61 o 
  -1   7  12        2.43        1.92      2.31 o 
   0   7  12       17.41       20.22      2.75 o 
   1   7  12       16.02       15.60      3.54 o 
   2   7  12       42.22       45.49      4.75 o 
  -2  -3  13        5.12        9.56      3.25 o 
  -1  -3  13        2.16       -2.12      2.76 o 
   0  -3  13        9.24       15.60      3.56 o 
   1  -3  13       65.18       69.03      4.93 o 
   2  -3  13        5.75        1.70      2.92 o 
  -3  -2  13        0.06        2.00      1.93 o 
  -2  -2  13       20.20       11.73      3.25 o 
  -1  -2  13       14.16       14.98      2.89 o 
   0  -2  13      202.22      191.01      7.85 o 
   1  -2  13        6.67        8.01      2.92 o 
   2  -2  13        1.16        1.76      2.56 o 
   3  -2  13       10.64        6.54      3.05 o 
  -3  -1  13        8.63        7.02      2.06 o 
  -2  -1  13        6.25        9.21      2.13 o 
  -1  -1  13        0.05       -2.73      1.82 o 
   0  -1  13        1.26        0.00      2.30 o 
   1  -1  13        9.94       10.07      2.40 o 
   2  -1  13       24.69       29.37      3.56 o 
   3  -1  13       25.59       25.32      3.56 o 
   4  -1  13        7.19       13.98      3.44 o 
  -4   0  13        0.01        1.29      2.89 o 
  -3   0  13       13.05        5.14      3.13 o 
  -2   0  13        8.94       11.15      2.07 o 
  -1   0  13      119.91      120.32      4.05 o 
   0   0  13       77.51       75.56      3.12 o 
   1   0  13      119.14      121.26      5.61 o 
   2   0  13       12.36        9.74      2.38 o 
   3   0  13       49.89       55.85      4.24 o 
   4   0  13       13.80       11.19      2.84 o 
  -4   1  13       41.28       38.41      5.14 o 
  -3   1  13       21.46       17.18      3.67 o 
  -2   1  13        2.31        1.37      2.27 o 
  -1   1  13        0.85        1.78      2.43 o 
   0   1  13       53.52       52.77      2.57 o 
   1   1  13       38.93       41.98      3.53 o 
   2   1  13      235.84      249.10      6.04 o 
   3   1  13       48.00       56.45      4.08 o 
   4   1  13       20.89       18.75      3.33 o 
  -4   2  13       15.71        8.89      3.31 o 
  -3   2  13       19.08       20.18      3.46 o 
  -2   2  13        4.65        8.32      2.82 o 
  -1   2  13       38.81       37.33      3.59 o 
   0   2  13      156.71      145.91      4.14 o 
   1   2  13        8.92        5.61      1.52 o 
   2   2  13      112.24      110.65      3.67 o 
   3   2  13        0.04       -0.26      1.44 o 
   4   2  13       17.12        8.03      2.71 o 
  -3   3  13        1.77        1.78      2.84 o 
  -2   3  13        0.01       -0.46      2.48 o 
  -1   3  13        6.12        2.43      2.30 o 
   0   3  13       91.36       90.13      3.31 o 
   1   3  13      141.72      147.97      4.30 o 
   2   3  13       73.00       66.99      4.13 o 
   3   3  13       11.98        9.56      2.69 o 
   4   3  13        3.96        2.32      2.09 o 
  -3   4  13       17.00       21.08      3.85 o 
  -2   4  13       83.19       79.20      5.04 o 
  -1   4  13       10.27       11.99      2.94 o 
   0   4  13        1.32        3.10      1.56 o 
   1   4  13       15.08       17.02      3.02 o 
   2   4  13        1.78        2.82      2.40 o 
   3   4  13       20.69       24.72      3.28 o 
   4   4  13       95.57      100.10      5.71 o 
  -2   5  13        5.73        6.04      3.13 o 
  -1   5  13       13.30       14.75      2.23 o 
   0   5  13        0.88       -0.63      1.70 o 
   1   5  13      116.15      112.92      5.63 o 
   2   5  13       19.88       23.46      3.56 o 
   3   5  13       49.05       42.24      4.34 o 
  -1   6  13        0.18        0.32      2.00 o 
   0   6  13       83.83       87.03      3.84 o 
   1   6  13        4.60        5.35      2.74 o 
   2   6  13       36.52       48.15      4.65 o 
   3   6  13        0.60       -2.25      2.53 o 
   0  -3  14       65.98       69.21      5.37 o 
  -2  -2  14        8.23        8.58      3.38 o 
  -1  -2  14       55.05       60.04      4.83 o 
   0  -2  14       50.70       47.38      4.44 o 
   1  -2  14       51.84       54.15      4.44 o 
   2  -2  14       46.14       40.74      4.39 o 
  -3  -1  14        4.65        2.31      2.54 o 
  -2  -1  14        3.59        3.78      1.98 o 
  -1  -1  14       22.25       20.24      2.45 o 
   0  -1  14       32.72       34.36      4.00 o 
   1  -1  14        7.56        2.30      2.35 o 
   2  -1  14       11.41       14.62      3.20 o 
   3  -1  14       37.05       39.09      4.52 o 
  -3   0  14        3.32        1.11      3.13 o 
  -2   0  14        8.79       10.49      3.05 o 
  -1   0  14        6.73        4.25      1.92 o 
   0   0  14        1.26       -0.45      1.44 o 
   1   0  14       42.62       44.82      3.87 o 
   2   0  14       24.84       26.84      3.31 o 
   3   0  14       72.53       70.32      4.73 o 
  -3   1  14        5.09        7.16      3.07 o 
  -2   1  14       28.75       29.24      3.77 o 
  -1   1  14       65.94       59.78      4.26 o 
   0   1  14       91.80       96.75      5.14 o 
   1   1  14        3.85        3.20      1.35 o 
   2   1  14      144.66      160.14      6.82 o 
   3   1  14       17.20       15.55      3.07 o 
   4   1  14        0.26       -3.84      2.56 o 
  -3   2  14        6.07        4.44      2.92 o 
  -2   2  14        9.14       10.20      3.38 o 
  -1   2  14        1.67        1.37      2.51 o 
   0   2  14       21.26       23.12      3.18 o 
   1   2  14        8.69        8.61      1.78 o 
   2   2  14        6.11        6.66      2.45 o 
   3   2  14        2.57       -0.24      1.52 o 
   4   2  14       74.48       83.54      5.27 o 
  -3   3  14        1.42        0.10      2.74 o 
  -2   3  14        0.05       -2.87      2.35 o 
  -1   3  14        0.22        1.99      2.35 o 
   0   3  14       12.94       15.58      3.13 o 
   1   3  14       45.77       45.67      3.41 o 
   2   3  14        0.99       -0.26      2.27 o 
   3   3  14        5.96        2.61      2.38 o 
   4   3  14        0.76       -1.06      2.63 o 
  -2   4  14        0.00        3.93      2.84 o 
  -1   4  14        4.65        5.81      2.71 o 
   0   4  14       23.65       28.80      2.51 o 
   1   4  14       33.83       34.51      3.62 o 
   2   4  14       11.95       14.23      2.87 o 
   3   4  14       23.44       23.92      3.77 o 
  -2   5  14        6.81        3.54      3.28 o 
  -1   5  14       31.03       42.62      4.55 o 
   0   5  14        5.35        7.60      2.09 o 
   1   5  14       97.21       99.41      5.58 o 
   2   5  14       69.19       71.66      4.83 o 
   3   5  14        0.55        0.05      2.48 o 
   0   6  14        1.50        2.22      3.13 o 
   1   6  14       35.37       38.00      4.60 o 
   2   6  14        0.94        1.06      2.92 o 
   0  -2  15        0.00        0.34      3.05 o 
  -2  -1  15        6.33        7.88      2.28 o 
  -1  -1  15        2.09       -1.06      2.74 o 
   0  -1  15       11.86       10.10      2.97 o 
   1  -1  15        0.02        2.97      3.00 o 
   2  -1  15       58.42       67.32      4.80 o 
  -2   0  15        4.47        2.58      3.02 o 
  -1   0  15       24.76       30.56      4.03 o 
   0   0  15        7.61        8.54      2.13 o 
   1   0  15       10.57        8.29      2.76 o 
   2   0  15       38.03       40.43      3.75 o 
   3   0  15       25.43       29.48      4.16 o 
  -2   1  15       10.82        7.08      3.38 o 
  -1   1  15        3.58        3.69      2.58 o 
   0   1  15        3.47        6.33      3.02 o 
   1   1  15        0.88       -2.29      1.67 o 
   2   1  15        3.11       -1.52      2.53 o 
   3   1  15        5.16        1.42      2.82 o 
  -2   2  15        5.44        1.89      3.07 o 
  -1   2  15        2.12       -0.57      2.76 o 
   0   2  15        0.41        1.19      2.74 o 
   2   2  15       77.27       77.63      4.80 o 
   3   2  15       16.67       16.35      3.02 o 
  -2   3  15        0.40       -1.14      2.69 o 
  -1   3  15       28.72       32.94      4.31 o 
   0   3  15        0.52        1.11      2.74 o 
   1   3  15      276.19      274.45      9.35 o 
   2   3  15       30.40       29.60      3.72 o 
   3   3  15       14.55        8.40      3.07 o 
  -1   4  15        1.12        0.93      2.87 o 
   0   4  15       14.25       14.98      3.46 o 
   1   4  15       95.18       96.05      5.50 o 
   2   4  15        0.08        0.05      2.71 o 
   3   4  15       12.93        0.98      3.00 o 
   0   5  15        8.55        7.34      2.82 o 
   1   5  15       12.26       14.67      3.05 o 
   2   5  15       12.99       16.97      3.77 o 
  -1   0  16        8.02        8.89      3.51 o 
   0   0  16       31.21       29.01      4.03 o 
   1   0  16       37.39       32.52      4.11 o 
  -1   1  16       13.73       10.93      3.46 o 
   0   1  16       10.59       11.62      3.51 o 
   2   1  16        0.28       -1.14      2.66 o 
  -1   2  16        2.82       -0.57      3.00 o 
   0   2  16        4.12        1.55      2.97 o 
   2   2  16       24.44       21.39      3.59 o 
  -1   3  16       57.83       56.06      4.62 o 
   0   3  16       42.01       47.20      4.78 o 
   2   3  16       13.20       15.91      3.02 o 
   0   4  16        0.84        0.13      3.18 o 
   1   4  16        1.19        0.23      2.45 o 
                                                 
